# Supplementary material for: Investigating the metabolite signature of an altered oral microbiota as a discriminant factor for multiple sclerosis: a pilot study
Source: Sci Rep. 2024 Apr 2;14:7786. doi: 10.1038/s41598-024-57949-4 (PMC10987558; doi:10.1038/s41598-024-57949-4)
Supplement: Supplementary file 2 — Supplementary Table S1. [file 41598_2024_57949_MOESM2_ESM.xlsx]

## Sheet: Sup_T1_oral_abundances
	Genus	MS_1	MS_2	MS_3	MS_4	MS_5	MS_6	MS_7	MS_8	MS_9	MS_10	MS_11	MS_12	MS_13	MS_14	Median_MS	Ave	SD	FDR	Median_HV	Ave3	SD4	HV_1	HV_2	HV_3	HV_4	HV_5	HV_6	HV_7	HV_8	HV_9	HV_10	HV_11	HV_12	HV_13	HV_14	HV_15	HV_16	HV_17	HV_18	HV_19	HV_20	HV_21
	f__Eggerthellaceae g__Cryptobacterium	0.0020663	0.00337829	0	0	0	0	0	0.00746645	0.0698036	0	0.0393622	0.00761047	0	0.222518	0.00103315	0.0251575	0.0602591	*	0	0.00124876	0.00441421	0	0	0	0	0	0.0193811	0	0	0	0	0	0	0	0	0	0.0068428	0	0	0	0	0
	f__Lachnospiraceae g__Catonella	0.309945	0.0312708	0	0.449923	0.841282	0.309869	0.641882	0.0877116	0.166678	0.11022	0	0.10903	0.241829	0.0648036	0.138449	0.240318	0.252513	*	0.335819	0.447147	0.316884	0.335819	0.36601	0.306139	0.497125	0.529396	0.189628	0.780934	0.356662	0.210648	0.332357	0.148486	0.740176	0.608739	0.197146	0.241173	0.0422787	0.224841	0.136343	1.08189	1.00239	1.06191
	f__Lactobacillaceae g__Lactobacillus	0	0.0011261	0.109104	0	0	0.0238299	0	0	0	0	0	0	0.16005	0.358293	0	0.0466002	0.102304	*	0	0.00944113	0.0406955	0	0	0	0	0	0	0	0	0	0	0	0.0115532	0	0	0	0.186711	0	0	0	0	0
	f__Leptotrichiaceae g__Leptotrichia	3.01082	5.07436	1.92711	3.27946	3.12373	7.25757	1.44078	6.89223	4.65728	3.22702	3.05116	2.59877	4.84969	0.925285	3.17538	3.66538	1.87585	*	1.80191	2.6729	2.832	1.80191	1.76172	2.19703	3.12341	5.55694	12.8685	2.20736	1.75988	6.82635	1.2595	1.56424	2.09216	0.683611	0.907561	1.70452	3.08781	2.31884	3.21998	0.619861	0.174419	0.395354
	f__Paludibacteraceae g__F0058	0.0264269	0.00666995	0	0.0539148	0.0238578	0.0430802	0.0545103	0.00569606	0	0.00442671	0.184161	0.0194668	0	0.00382575	0.0130684	0.0304311	0.0483912	*	0.0765413	0.0985886	0.122066	0.0802934	0	0.0765685	0.16303	0	0.035137	0.0990049	0.165201	0.111807	0.0765413	0	0.20462	0.524978	0	0.0410564	0.0865125	0.00396778	0.0555565	0.0441118	0.271936	0.0300378
	f__Peptostreptococcales-Tissierellales g__uncultured	0	0.0226952	0	0	0	0	0	0	0	0.0237252	0	0	0	0	0	0.00331574	0.00843088	*	0	0	0	0	0	0	0	0	0	0	0	0	0	0	0	0	0	0	0	0	0	0	0	0
	f__Streptococcaceae g__Streptococcus	26.1909	30.6075	25.1439	26.8316	27.6394	28.6398	31.3439	27.1981	28.0918	35.1493	33.2339	28.3064	17.246	27.5878	27.8656	28.0865	4.17208	*	31.6412	30.6383	6.33951	31.6659	30.9596	33.2272	30.466	32.4437	34.3682	33.3835	20.6741	30.152	31.3395	34.2054	31.6412	30.8609	36.8414	33.5094	30.1188	40.7501	31.408	15.8591	14.2735	35.2566
	f__Actinomycetaceae g__Mobiluncus	0.00505701	0	0	0	0	0.0219656	0	0.0105839	0	0	0	0.119444	0.0546389	0.0103061	0	0.0158568	0.0333495	**	0	0.0140398	0.0643385	0	0	0	0	0	0	0	0.294836	0	0	0	0	0	0	0	0	0	0	0	0	0
	f__Lachnospiraceae g__Howardella	0	0.00233881	0	0	0	0	0	0.0194359	0.0466682	0	0	0.00761047	0	0.0246722	0	0.00719469	0.0138761	**	0	0.000244386	0.00111992	0	0	0	0	0	0	0	0	0	0	0	0	0	0	0	0.0051321	0	0	0	0	0
	f__Pasteurellaceae g__Aggregatibacter	0	0.51324	9.34846	0	0.25125	0.0618442	0.0846263	0.294271	0	5.0937	0	0	0	0.116412	0.0732352	1.12599	2.71785	**	0.605602	1.14256	1.54447	0.106116	0.421778	1.69017	0.360175	0.0633116	1.57168	4.003	0.958301	0	0.370501	0.605602	0.953012	0.524978	6.31018	0.291745	0.81747	3.03139	0.186293	0.6961	0.636649	0.395354
	f__Veillonellaceae g__Dialister	0.0205543	0.0850635	0	0.216419	0.0447432	0.075056	0.0545103	0.0877116	0	0.0528718	0.159236	0.0446214	0.0508436	0.0434886	0.0518577	0.0667942	0.0588046	**	0.119444	0.115106	0.0557712	0	0.0756136	0.157451	0.104567	0.135837	0.149193	0.0257332	0.129635	0.0829379	0.148505	0.104634	0.137355	0.119444	0.123459	0.092173	0.223124	0.241704	0.126659	0.0622155	0.10061	0.0763817
	unknown	2.00736	0.095978	0	0	0.397526	0.260345	0.798893	0.0146635	0.226583	0.456498	0	0.135627	0	0.0154592	0.115802	0.314924	0.540145		0.246367	0.626529	1.08126	0.471997	0.21629	0.246152	0.0427661	0.135837	0.299222	0.406448	4.91216	0.246367	0.0500952	0.117401	0.127599	0.0415675	0.652272	0.742278	0.0152741	1.00385	1.93199	0.0441118	0.82921	0.624213
	f__Acholeplasmataceae g__Acholeplasma	0	0.000346491	0	0	0	0	0	0	0	1.06987	0	0	0	0	0	0.0764441	0.285928		0	0.00264555	0.0121234	0	0	0	0	0	0	0	0	0	0	0	0	0	0	0	0	0	0.0555565	0	0	0
	f__Actinomycetaceae g__Actinomyces	2.41138	11.176	3.38691	9.79723	5.29746	10.4575	6.00749	12.5425	10.2574	2.20569	3.75601	7.17306	9.23914	10.0734	8.2061	7.41294	3.53174		5.89067	6.94233	4.07658	5.42372	5.30275	7.52259	11.4074	16.3734	4.73234	3.42251	5.64078	15.2168	8.80251	2.54453	11.8474	6.98685	3.18364	7.58647	5.89067	7.96995	8.82176	1.59848	2.89172	2.62273
	f__Actinomycetaceae g__F0332	0.0698193	0.0131233	0	0	0.0238578	0	0.19826	0.114768	0	0.0921153	0.104213	0.0470247	0.0838561	0.132184	0.058422	0.0628015	0.0613562		0.101237	0.185286	0.267518	0	0.101237	0.0765685	0.265249	0.233503	0.0578645	0.16564	0	0.048197	0.121296	0.0788227	0.471628	0.420433	0.197146	0.173742	1.21044	0.0882831	0.0384818	0	0.0243279	0.118149
	f__Actinomycetaceae g__Varibaculum	0	0.000173245	0	0	0	0	0	0	0	0	0	0	0	0	0	1.23747e-05	4.63018e-05		0	0	0	0	0	0	0	0	0	0	0	0	0	0	0	0	0	0	0	0	0	0	0	0
	f__Actinomycetaceae g__uncultured	0.00505701	0	0.233346	0	0	0	0	0	0	0	0	0	0	0	0	0.0170288	0.062275		0	0.010687	0.0343427	0	0	0	0.132254	0	0	0	0	0	0	0	0	0	0	0.092173	0	0	0	0	0	0
	f__Anaerovoracaceae g__Amnipila	0.367258	0	0	0	0	0	0	0	0	0	0	0	0	0	0	0.0262327	0.0981539		0	0.0218994	0.0676563	0	0	0	0	0	0.0720615	0.0257332	0	0	0	0.0308074	0	0	0	0	0	0	0	0	0.0243279	0.306957
	f__Anaerovoracaceae g__Family_XIII_AD3011_group	0	0	0	0	0	0	0	0	0	0	0	0	0	0	0	0	0		0	0.000905347	0.00414882	0	0	0	0	0	0	0	0	0	0	0	0	0	0	0	0	0.0190123	0	0	0	0
	f__Anaerovoracaceae g__Family_XIII_UCG-001	0.0109297	0.00173245	0	0	0	0.0122797	0	0.00569606	0	0	0	0	0	0	0	0.00218842	0.00428455		0	0.0131626	0.0231349	0	0	0	0	0	0	0.0257332	0	0.0829379	0	0	0	0	0	0.034259	0.0102642	0.00396778	0	0.0622155	0.0307191	0.0263188
	f__Anaerovoracaceae g__[Eubacterium]_brachy_group	0.0174004	0.101435	0.343964	0	0.0211983	0.181156	0.488198	0.150715	0.0466682	0.0403875	0	0.0375717	0.0349102	0.0595724	0.0435279	0.108798	0.143444		0.0958674	0.134613	0.152533	0.132581	0	0	0.0562387	0	0.035137	0.497598	0.112683	0.0985958	0.0958674	0.162086	0.106033	0.327282	0	0	0.0652509	0.0651377	0.0680439	0.186392	0.315026	0.502918
	f__Anaerovoracaceae g__[Eubacterium]_nodatum_group	0.0441536	0.00900876	0.343964	0.290305	0.463468	0.110314	0.220126	0.0755882	0.516769	0.00925132	0.557279	0.179046	0.328621	0.00382575	0.199586	0.225123	0.194935		0.26771	0.354256	0.305214	0.701443	0.387865	0.0447549	0.0903527	0.441997	0.26771	0.354034	0.334724	0.377747	1.07895	0.757697	0.032349	0.207587	0	0.825479	0.156162	0.263527	0.773713	0.0826141	0.10061	0.160058
	f__Atopobiaceae __	0	0	0	0	0	0	0	0	0	0	0	0	0	0	0	0	0		0	0.00378671	0.0173529	0	0	0	0	0	0	0	0	0	0	0	0	0	0	0	0	0.079521	0	0	0	0
	f__Atopobiaceae g__Olsenella	0.0510051	0.723733	0.439129	0.12856	0.0366863	0.0339211	0	0.172036	0.188184	0.00442671	0.0923625	0.0405357	0.0398871	0.0914277	0.0712164	0.14585	0.201073		0.0592735	0.121405	0.174327	0	0	0.111348	0.0903527	0.135837	0.162857	0.0651455	0	0.0369428	0.202669	0.0523172	0.174582	0.240391	0	0.0592735	0.741955	0.396117	0.0384818	0	0.0412337	0
	f__Bifidobacteriaceae g__Alloscardovia	0	0	0	0	0	0	0	0.172036	0.093098	0	0	0.0271173	0	0.507498	0	0.057125	0.138915		0	0.0202386	0.0591168	0	0.049488	0	0	0	0	0	0	0	0	0	0	0.240391	0	0.135133	0	0	0	0	0	0
	f__Bifidobacteriaceae g__Bifidobacterium	0.0020663	0	0	0	0	0	0	0.00569606	1.29129	0	0	0	0.0703217	2.5328	0	0.278727	0.733792		0	0.00887369	0.0230281	0	0	0	0	0	0.0150587	0	0	0	0	0	0.0532732	0.0944034	0	0	0.0131968	0.0104154	0	0	0	0
	f__Bifidobacteriaceae g__Gardnerella	0	0.199319	0	0	0	0	0	0	0	0	0	0	0	0	0	0.0142371	0.0532702		0	0	0	0	0	0	0	0	0	0	0	0	0	0	0	0	0	0	0	0	0	0	0	0
	f__Bifidobacteriaceae g__Scardovia	0.00505701	0.0131233	0	0	0	0	0	0	0	0	0.0667794	0.0187458	0.0793446	0.00811996	0	0.013655	0.0259582		0	0.0070853	0.0201448	0	0	0	0.0702056	0.0633116	0	0	0	0	0	0	0	0	0	0	0.0152741	0	0	0	0	0
	f__Brevibacteriaceae g__Brevibacterium	0	0.000692982	0	0	0	0	0	0	0	0	0	0	0	0	0	4.94987e-05	0.000185207		0	0	0	0	0	0	0	0	0	0	0	0	0	0	0	0	0	0	0	0	0	0	0	0
	f__Burkholderiaceae g__Lautropia	0.499067	5.56414	0.872307	0.0793535	0.0915985	0.158704	0.954041	0.0105839	0	0.719812	1.11465	0.792129	0.0974621	0.0458309	0.328885	0.785691	1.43251		0.468214	1.86391	3.9008	0.396714	0.183633	1.33537	2.26636	0.102668	0.468214	1.89965	0.639532	0.22337	0.426953	0.416456	1.27162	0.459997	1.48062	0.2738	0.594101	0.157719	0.0214071	6.14608	2.58494	17.7929
	f__Campylobacteraceae g__Campylobacter	3.52794	1.59888	0.618602	1.02431	3.37819	2.24398	1.05126	2.49703	0.855055	0.895886	1.52765	1.30115	3.09265	4.57373	1.56327	2.01331	1.22533		2.01446	2.53191	1.74904	2.35562	2.67537	1.89076	2.01446	1.65031	2.27247	0.780934	3.04742	1.99369	1.78334	2.26171	4.35685	1.5698	0.54914	2.49275	1.9915	1.10602	1.59763	3.22169	8.70402	4.85467
	f__Cardiobacteriaceae g__Cardiobacterium	0.106795	0.00251206	0.678635	0.0539148	0.106461	0.0193314	0.0982871	0.423625	0.118539	0.547469	0.359574	0.367626	0	0.250782	0.112667	0.223825	0.217579		0.151905	0.283816	0.286416	0.221224	0.0918165	0.495269	0.212842	0.233503	0.0903523	0.624774	0.151905	0.0588394	0.0500952	0.558142	0.234402	0.140103	0.601154	0.115012	0.667173	0.133251	0.0214071	0.0994429	1.12568	0.0337567
	f__Carnobacteriaceae g__Granulicatella	4.69671	2.81004	13.4703	0.899922	2.16559	4.15037	4.54223	2.13102	2.20104	5.82734	4.06198	4.69285	1.58782	1.44114	3.43601	3.90559	3.13386		2.72971	3.03106	1.79375	4.36025	2.30307	4.57524	2.63271	2.80361	2.96991	2.48339	4.19984	1.37887	4.3153	4.10155	1.8005	2.72971	8.34083	1.53241	2.60271	4.17774	1.08131	4.32704	0.240805	0.695446
	f__Clostridia_UCG-014 g__Clostridia_UCG-014	0.552682	0.931627	0.233346	0.256437	0.0866705	0.273719	0.319344	0.0409116	0.471055	0.168414	0.140237	0.474653	0.363925	0.263665	0.268692	0.326906	0.228829		0.360175	0.448467	0.429476	0.106116	0.685798	0.404546	0.360175	0.639961	0.677921	0.4548	0.434443	0.470715	0.25607	0.195808	0.307572	0.0415675	0.154249	0.660981	0.246096	0.90267	0.25663	0	0.155451	2.00624
	f__Clostridiaceae g__Clostridium_sensu_stricto_1	0.0020663	0	0	0	0	0	0	0	0	0	0	0	0	0	0	0.000147593	0.000552243		0	0	0	0	0	0	0	0	0	0	0	0	0	0	0	0	0	0	0	0	0	0	0	0
	f__Comamonadaceae __	0	0	0	0	0	0	0	0	0	0	0	0	0	0	0	0	0		0	0.00731494	0.0335213	0	0.153614	0	0	0	0	0	0	0	0	0	0	0	0	0	0	0	0	0	0	0
	f__Comamonadaceae g__Comamonas	0.0319733	0.000606359	0	0	0	0	0	0	0	0.335932	0.317625	0	0	0.0211587	0	0.0505212	0.117497		0.0233211	0.0566512	0.105015	0	0	0.0233211	0	0	0	0.0257332	0.112683	0	0.040305	0.0308074	0.0617455	0	0.448549	0.0271897	0.12146	0.0471174	0	0.219539	0.00948375	0.0217416
	f__Coriobacteriaceae g__Collinsella	0	0.000346491	0	0	0	0	0	0	0	0	0	0	0	0	0	2.47493e-05	9.26036e-05		0	0	0	0	0	0	0	0	0	0	0	0	0	0	0	0	0	0	0	0	0	0	0	0
	f__Corynebacteriaceae g__Corynebacterium	0.349314	1.02657	2.89046	0.0539148	0.508446	0.0575483	0.877133	0.643116	0	0.547469	0.930021	0.520716	0.273768	0.174501	0.514581	0.632355	0.729663		0.538673	0.750051	0.770826	0.538673	0.269546	1.51951	0.674864	0.282467	0.222255	0.624774	0.242982	0.166365	0.618179	0.465997	0.592166	0.386628	1.68479	0.18489	1.71388	0.0548876	0.333084	0.946492	3.36014	0.86852
	f__Corynebacteriaceae g__Lawsonella	0	0.00147259	0	0	0	0	0	0	0	0	0	0	0	0	0	0.000105185	0.000393565		0	0	0	0	0	0	0	0	0	0	0	0	0	0	0	0	0	0	0	0	0	0	0	0
	f__Dermabacteraceae g__Brachybacterium	0	0.000866227	0	0	0	0	0	0	0	0	0	0	0	0	0	6.18734e-05	0.000231509		0	0	0	0	0	0	0	0	0	0	0	0	0	0	0	0	0	0	0	0	0	0	0	0
	f__Desulfobulbaceae g__Desulfobulbus	0	0	0	0	0	0	0	0	0	0.00537173	0	0	0	0	0	0.000383695	0.00143566		0	0.00834023	0.0182111	0	0	0.0233211	0	0	0	0	0	0	0	0	0	0	0	0	0.0102642	0.00562102	0.0214071	0	0.0713343	0.0431972
	f__Desulfomicrobiaceae g__Desulfomicrobium	0	0.0084024	0	0	0	0	0	0	0	0	0	0	0	0	0	0.000600172	0.00224564		0	0	0	0	0	0	0	0	0	0	0	0	0	0	0	0	0	0	0	0	0	0	0	0
	f__Eggerthellaceae g__DNF00809	0	0	0	0	0	0	0	0	0	0	0	0	0	0	0	0	0		0	0.000157081	0.000719835	0	0	0	0	0	0	0	0	0	0	0	0	0	0	0	0	0	0	0	0.0032987	0
	f__Erysipelotrichaceae g__Bulleidia	0	0	0	0	0	0	0	0	0	0	0.0393622	0.00761047	0	0.00554344	0	0.00375115	0.0105285		0	0.00760102	0.0151151	0	0	0	0	0	0	0.0257332	0	0	0	0	0	0	0	0	0.0185733	0.0347181	0.0555565	0	0.0032987	0.0217416
	f__Erysipelotrichaceae g__Solobacterium	0.184119	0.199319	0.109104	3.88832	0.927014	0.411916	0.488198	0.353233	0.716004	0.0672462	1.26871	0.40712	0.965956	2.16155	0.450057	0.867701	1.03604		0.5163	0.533404	0.38336	1.09019	1.24423	0.542181	0.570173	0.574412	0.26771	0.134625	1.23386	0.667907	0.943925	0.347625	0.5163	0.92951	0.320755	0.325732	0.166182	0.193099	0.852461	0.112192	0.10061	0.0677995
	f__Fusobacteriaceae g__Fusobacterium	7.36507	3.08332	1.69575	6.34729	12.746	3.50048	5.19644	4.50912	4.07095	6.73685	5.50977	3.45972	4.19495	0.703158	4.35204	4.93706	2.91014	0.08	2.8957	3.65353	2.01326	1.44811	4.263	2.87132	3.65316	2.41348	2.55663	4.59675	2.7087	5.89715	2.70819	2.95585	3.79408	1.06248	2.74062	2.8957	4.14722	9.22575	7.11072	1.78819	6.09352	1.7934
	f__Gracilibacteria g__Gracilibacteria	0.0343659	0	0	0	0	0	0	0	0	0	0	0	0	0	0	0.00245471	0.00918467		0	0.0244476	0.0568427	0.0802934	0	0	0	0	0.0193811	0.0155753	0	0	0	0	0	0	0.247816	0	0	0.0720814	0	0	0.0243279	0.0539249
	f__Izemoplasmatales g__Izemoplasmatales	0	0.00294517	0	0	0	0	0	0	0	0	0	0	0	0	0	0.000210369	0.00078713		0	0	0	0	0	0	0	0	0	0	0	0	0	0	0	0	0	0	0	0	0	0	0	0
	f__JGI_0000069-P22 g__JGI_0000069-P22	0.0182705	0	0	0	0	0	0	0	0	0.283508	0	0.0164626	0	0.0128046	0	0.0236461	0.0750988		0	0.0292681	0.051401	0.0584536	0.049488	0	0.0562387	0	0.0234247	0.0409022	0	0	0	0	0	0	0	0.0198485	0.0555977	0.00396778	0	0	0.2206	0.0861083
	f__Lachnospiraceae g__Anaerostipes	0	0	0	0	0	0	0	0	0	0	0	0	0	0	0	0	0		0	0.000892471	0.00408981	0	0	0	0	0	0	0	0	0	0	0	0.0187419	0	0	0	0	0	0	0	0	0
	f__Lachnospiraceae g__Blautia	0	0	0	0	0	0	0	0	0	0	0	0	0	0	0	0	0		0	0.000892471	0.00408981	0	0	0	0	0	0	0	0	0	0	0	0.0187419	0	0	0	0	0	0	0	0	0
	f__Lachnospiraceae g__Coprococcus	0	0.000173245	0	0	0	0	0	0	0	0	0	0	0	0	0	1.23747e-05	4.63018e-05		0	0	0	0	0	0	0	0	0	0	0	0	0	0	0	0	0	0	0	0	0	0	0	0
	f__Lachnospiraceae g__Fusicatenibacter	0	0	0	0	0	0	0	0	0	0	0	0	0	0	0	0	0		0	0.000550153	0.00252112	0	0	0	0	0	0	0	0	0	0	0	0.0115532	0	0	0	0	0	0	0	0	0
	f__Lachnospiraceae g__GCA-900066575	0	0.000173245	0	0	0	0	0	0	0	0	0	0	0	0	0	1.23747e-05	4.63018e-05		0	0	0	0	0	0	0	0	0	0	0	0	0	0	0	0	0	0	0	0	0	0	0	0
	f__Lachnospiraceae g__Johnsonella	0.979428	0.0101349	0	0.0961354	0.15316	0.191855	0.112303	0.0346382	0	0.141854	0.210214	0.0345275	0	0.0189726	0.0653868	0.141659	0.252316		0.0160201	0.0956084	0.168488	0	0	0.013076	0.0562387	0	0.0264922	0.0155753	0.08875	0.410775	0	0	0.032349	0	0.105822	0.124257	0.0652509	0.53284	0.512496	0	0.00783441	0.0160201
	f__Lachnospiraceae g__Lachnoanaerobaculum	0.64436	0.278232	0.233346	0.816696	1.05514	2.62939	0.741145	0.693226	1.07242	0.116487	1.01157	1.77628	2.32305	3.11791	0.914131	1.17923	0.930786		0.718673	0.740965	0.544648	0.780067	2.04709	0.352377	0.750508	0.718673	0.932804	0.111872	1.75988	1.03807	0.694212	0.416456	1.44698	1.24027	0.448549	0.909495	0.448936	0.803806	0.468153	0.131571	0.0173182	0.0431972
	f__Lachnospiraceae g__Lachnospiraceae	0	0.000866227	0	0	0	0	0	0	0	0	0	0	0	0	0	6.18734e-05	0.000231509		0	0	0	0	0	0	0	0	0	0	0	0	0	0	0	0	0	0	0	0	0	0	0	0
	f__Lachnospiraceae g__Lachnospiraceae_ND3007_group	0	0	0	0	0	0	0	0	0	0	0	0	0	0	0	0	0		0	0.000550153	0.00252112	0	0	0	0	0	0	0	0	0	0	0	0.0115532	0	0	0	0	0	0	0	0	0
	f__Lachnospiraceae g__Moryella	0.0020663	0.00138596	0	0	0	0	0	0	0	0	0	0.00761047	0	0	0	0.000790195	0.00206375		0	0.000267668	0.00122661	0	0	0	0	0	0	0	0	0	0	0	0	0	0	0	0	0.00562102	0	0	0	0
	f__Lachnospiraceae g__Roseburia	0	0	0	0	0	0	0	0	0	0	0	0	0	0	0	0	0		0	0.00437609	0.0117022	0	0	0.0318137	0.0427661	0	0	0	0	0	0	0	0	0	0	0	0	0	0	0	0.0173182	0
	f__Lachnospiraceae g__Shuttleworthia	0	0.00216557	0	0.0539148	0	0	0	0	0	0	0.033954	0.0128176	0	0.00324018	0	0.00757802	0.0162556		0	0.00086109	0.00264966	0	0	0	0	0	0	0	0	0	0	0	0	0	0	0	0.0068428	0.0104154	0	0	0.000824674	0
	f__Lachnospiraceae g__Stomatobaculum	0.706893	0.117894	0	1.68374	0.072434	0.480245	2.45585	1.42078	0.94219	0.0528718	1.73608	0.861585	0.518175	1.05317	0.784239	0.864422	0.744084		0.332963	0.622252	0.686354	0.538673	0.314638	0.452671	0.826894	0.799227	0.20385	0.0651455	0.242982	2.60557	0.850601	0.177351	1.60949	1.7561	0	0.419809	1.37736	0.332963	0.305306	0	0	0.188666
	f__Lachnospiraceae g__[Ruminococcus]_torques_group	0	0	0	0	0	0	0	0	0	0	0	0	0	0	0	0	0		0	0.000550153	0.00252112	0	0	0	0	0	0	0	0	0	0	0	0.0115532	0	0	0	0	0	0	0	0	0
	f__Lentimicrobiaceae g__Lentimicrobium	0.0468725	0.0011261	0	0	0	0	0.0545103	0.0520343	0	0.00925132	0	0	0	0.0229545	0	0.0133392	0.021481		0	0.0593181	0.135876	0	0	0.588284	0	0.0792383	0	0.0155753	0	0	0.0765413	0.253398	0.0444157	0	0	0.0235191	0.130746	0.0286011	0	0	0.00536038	0
	f__Leptotrichiaceae g__Sneathia	0	0.0184506	0	0	0	0	0	0	0	0	0	0	0	0	0	0.0013179	0.00493114		0	0	0	0	0	0	0	0	0	0	0	0	0	0	0	0	0	0	0	0	0	0	0	0
	f__Leptotrichiaceae g__uncultured	0.00402385	0.000173245	0	0	0	0	0	0	0	0.983624	0	0	0	0	0	0.0705587	0.262801		0	0.00363702	0.0166669	0	0	0	0	0	0	0	0	0	0	0	0	0	0.0763774	0	0	0	0	0	0	0
	f__Lineage_IV g__Lineage_IV	0	0.00424451	0	0	0	0	0	0	0	0	0	0	0	0	0	0.00030318	0.00113439		0	0	0	0	0	0	0	0	0	0	0	0	0	0	0	0	0	0	0	0	0	0	0	0
	f__Micrococcaceae g__Rothia	17.7207	4.43552	17.0123	18.2878	4.00538	19.5202	11.4449	6.43401	7.1187	3.9725	15.3259	6.69617	2.8597	5.28758	6.90743	10.0087	6.24444		6.89746	8.20745	5.43441	3.79704	7.00921	5.69115	6.89746	6.34538	7.78089	12.4998	11.5063	2.24299	5.36781	9.60748	6.18841	8.66808	13.7946	5.73947	15.2	2.07284	1.43631	8.82645	25.6461	6.03873
	f__Moraxellaceae g__Acinetobacter	0	0	0	0	0	0	0	0	0	0	0	0	0	0	0	0	0		0	0.00484452	0.017908	0.0802934	0	0	0	0	0	0	0	0	0	0	0	0	0	0	0	0	0	0	0.0214415	0
	f__Mycoplasmataceae g__Mycoplasma	0.0212068	0.000606359	0	0	0	0	0.112303	0	0	0.335932	0	0.00761047	0	0.032675	0	0.0364524	0.09133		0	0.215734	0.821443	0	0	0	0	0	0.0193811	0.0155753	0	0	0	0	0	0	0.0763774	0.0156341	0.0068428	0.0347181	0.0214071	0.371508	3.78031	0.188666
	f__Neisseriaceae __	0	0.00502412	0	0	0	0.0256131	0	0	0.0466682	1.83614	0.611361	0.270532	0	0.0722989	0.00251206	0.204831	0.499158		0.172279	0.378683	0.520397	0.234585	0	0.172279	0	0	0.240103	0	0	0	0.554861	1.17762	0.258535	0.0415675	1.87401	0	0.907159	0.636168	0.112132	0.448258	1.25186	0.0431972
	f__Neisseriaceae g__Alysiella	0.120498	0	0	0	0	0	0	0	0	0	0	0	0	0.00218614	0	0.00876316	0.0321648		0	0.0359827	0.0957801	0.196301	0.0612948	0	0	0	0	0.0990049	0.398212	0	0	0	0	0	0	0	0	0	0	0	0.000824674	0
	f__Neisseriaceae g__Kingella	0.0109297	0.0168914	0.109104	0	0.0596837	0.0122797	0.0846263	0.199824	0.0698036	0.0237252	0.0475921	0.156856	0.169502	0.202687	0.0647437	0.0831074	0.0726074		0.0813914	0.125261	0.138099	0.169451	0.0813914	0.232132	0.248933	0.135837	0	0.0651455	0	0.103489	0.107565	0.0523172	0.221051	0.364843	0	0.0489414	0.533249	0	0.0282879	0.20322	0.0346363	0
	f__Oscillospiraceae __	0	0.000259868	0	0	0	0	0	0	0	0	0	0	0	0	0	1.8562e-05	6.94527e-05		0	0	0	0	0	0	0	0	0	0	0	0	0	0	0	0	0	0	0	0	0	0	0	0
	f__Pasteurellaceae g__Actinobacillus	0	0	4.50896	0	0.0447432	0.231004	0	0	0	0.0237252	0	0	0	0	0	0.343459	1.20048		0	0.992896	2.33822	0	0.200213	0	0.104567	0	1.03515	9.37662	0	0.356462	0	5.85869	0	2.29573	0.501909	1.00928	0	0	0	0.112192	0	0
	f__Pasteurellaceae g__Haemophilus	9.73773	1.92069	6.11607	2.46338	6.53838	3.23681	14.4543	3.32427	3.17487	12.8344	7.86182	19.2929	5.98572	3.99791	6.05089	7.20995	5.17438		5.28584	6.95048	4.0201	7.16911	11.5922	12.4413	5.21821	4.46735	5.88656	7.55796	15.3388	3.61551	3.7579	12.8076	2.35377	5.28584	7.20548	4.01809	5.15873	4.88632	2.71411	11.7664	11.505	1.21381
	f__Peptococcaceae g__Peptococcus	0.243063	0.0373344	0	0	0.264157	0.129038	0.161934	0.0194359	0	0.0921153	0	0.015261	0.185901	0.00218614	0.0283851	0.0821733	0.096974		0.101925	0.102995	0.0880528	0.106116	0.12485	0.0648406	0.180705	0.0633116	0.101925	0.134625	0	0.19499	0	0.288646	0.032349	0.119444	0	0.158788	0.0921334	0.284688	0.168071	0.0441118	0.0032987	0
	f__Peptostreptococcaceae g__Filifactor	0.0254482	0.0802126	0.109104	0	0.0211983	0.0498077	0	0.0194359	0	0.335932	0	0.0209889	0	0.00324018	0.0202124	0.0475263	0.0894308		0.0369428	0.077162	0.102729	0	0	0.0985416	0	0	0	0	0	0.0369428	0	0.132389	0	0	0.154249	0.0489414	0.0984874	0.10713	0.203112	0.273595	0.365743	0.10127
	f__Peptostreptococcaceae g__Peptostreptococcus	0.786935	0.0406261	0.530588	0.243908	0.653549	0.526851	1.63735	0.199824	0.33439	0.646598	0.222629	0.949386	1.1631	0.0211587	0.528719	0.568349	0.455668		0.608484	0.909487	0.8875	1.27262	0.610687	0.306139	0.212842	0.329721	0.608484	1.00549	0.808057	0.30643	3.21296	1.37468	0.0831831	0.140103	0.272926	1.90681	0.35607	2.69445	1.93199	1.26292	0.271936	0.130736
	f__Peptostreptococcaceae g__Romboutsia	0	0.000433114	0	0	0	0	0	0	0	0	0	0	0	0	0	3.09367e-05	0.000115754		0	0	0	0	0	0	0	0	0	0	0	0	0	0	0	0	0	0	0	0	0	0	0	0
	f__Peptostreptococcaceae g__[Eubacterium]_yurii_group	0.257418	0.0202697	0	0	0.0366863	0.0498077	0.132262	0.0146635	0	0.228896	0	0.0325247	0	0.00324018	0.0174666	0.055412	0.087127		0.0584536	0.158394	0.500809	0.0584536	0	0.0648406	0.132254	0	0.0264922	0.0651455	0	0.0588394	0	0.0419092	0	0	0	0.0725965	0	0.211284	0.09939	0.0826141	0.0812304	2.33122
	f__Peptostreptococcales-Tissierellales g__Anaerococcus	0	0.0242544	0	0	0	0	0	0	0	0	0	0	0	0	0	0.00173245	0.00648225		0	0	0	0	0	0	0	0	0	0	0	0	0	0	0	0	0	0	0	0	0	0	0	0
	f__Peptostreptococcales-Tissierellales g__Fenollaria	0	0.00385471	0	0	0	0	0	0	0	0	0	0	0	0	0	0.000275337	0.00103021		0	0	0	0	0	0	0	0	0	0	0	0	0	0	0	0	0	0	0	0	0	0	0	0
	f__Prevotellaceae g__Alloprevotella	6.37074	5.86635	5.34608	2.1023	2.53754	1.79721	1.9669	0.25994	0.575284	1.1789	2.60393	0.0611241	6.41202	1.73119	2.0346	2.77211	2.26406		2.07221	3.05439	2.57453	6.19326	3.71235	3.40649	1.73363	1.84617	1.95568	1.52665	3.54003	4.15179	2.07221	4.70993	0.592166	3.16389	4.41763	4.61409	1.53205	1.40294	11.7601	1.43708	0.145967	0.228001
	f__Prevotellaceae g__Prevotella	5.56869	7.7562	1.40832	6.79934	7.00404	6.77506	3.83098	9.93108	19.1467	8.90713	8.42173	5.4253	25.3031	12.7222	7.38012	9.21428	6.24745		9.27454	10.3649	4.05873	15.9808	15.6244	9.33273	8.55718	12.1479	9.65319	6.52918	9.27454	8.46896	15.8161	7.74405	8.88725	15.5746	3.77702	16.9112	11.2774	6.97966	15.8507	5.38241	6.99736	6.89553
	f__Prevotellaceae g__Prevotellaceae	0	0.000259868	0	0	0	0	0	0	0	0	0.044112	0	0	0	0	0.00316942	0.0117843		0	3.92702e-05	0.000179959	0	0	0	0	0	0	0	0	0	0	0	0	0	0	0	0	0	0	0	0.000824674	0
	f__RF39 g__RF39	0.0605753	0.000692982	0	0	0.0768144	0.0158055	0	0.0105839	0.108204	0.0188011	0	0	0	0.00218614	0.00143956	0.0209759	0.0349049		0.0233211	0.0601214	0.118206	0	0.0612948	0.0233211	0	0.0633116	0.127441	0.134625	0.535658	0	0.0602668	0	0	0	0.123459	0	0	0.0241373	0	0	0.0412337	0.0677995
	f__Rhodobacteraceae g__Paracoccus	0	0	0	0	0	0	0	0	0	0	0	0	0	0	0	0	0		0	0.00662464	0.0303579	0	0	0.139117	0	0	0	0	0	0	0	0	0	0	0	0	0	0	0	0	0	0
	f__Rhodocyclaceae g__Propionivibrio	0	0	0	0	0	0	0	0	0	0	0	0	0	0.00554344	0	0.00039596	0.00148155		0	0.00155722	0.0040718	0	0	0	0	0	0	0	0	0	0	0	0.0115532	0	0	0.0141386	0	0	0	0	0.00700973	0
	f__Ruminococcaceae g__CAG-352	0	0	0	0	0	0	0	0	0	0	0	0	0	0	0	0	0		0	0.000550153	0.00252112	0	0	0	0	0	0	0	0	0	0	0	0.0115532	0	0	0	0	0	0	0	0	0
	f__Ruminococcaceae g__Faecalibacterium	0	0	0	0	0	0	0	0	0	0	0	0	0	0	0	0	0		0	0.0039611	0.018152	0	0	0	0	0	0	0	0	0	0	0	0.0831831	0	0	0	0	0	0	0	0	0
	f__Ruminococcaceae g__Ruminococcus	0.0020663	0	0	0	0	0	0	0	0	0	0	0	0	0	0	0.000147593	0.000552243		0	0	0	0	0	0	0	0	0	0	0	0	0	0	0	0	0	0	0	0	0	0	0	0
	f__Ruminococcaceae g__Subdoligranulum	0	0.000173245	0	0	0	0	0	0	0	0	0	0	0	0	0	1.23747e-05	4.63018e-05		0	0	0	0	0	0	0	0	0	0	0	0	0	0	0	0	0	0	0	0	0	0	0	0
	f__Saccharimonadaceae g__Candidatus_Saccharimonas	0.0212068	0.0254671	0	0.197131	0.0366863	0.0339211	0.161934	0.0451836	0.20639	0.0237252	0	0	0.0594369	0.106262	0.0353037	0.0655246	0.0726398		0.0653228	0.110843	0.123099	0.132581	0.170821	0.0233211	0.0562387	0.173613	0.0482437	0.0257332	0.203261	0.0653228	0.218944	0.0523172	0.0617455	0.105922	0	0.109574	0.0422787	0.0143832	0.0863929	0.0994429	0.0622629	0.575295
	f__Saccharimonadaceae g__Saccharimonadaceae	0.0550289	0.856525	0.233346	0.0539148	0	0.0339211	0	0.067583	0.0357763	0	0.0717643	0.074182	0.0349102	0.0501252	0.05202	0.111934	0.221879		0.032349	0.0734126	0.122143	0	0	0.0559436	0	0	0.0421086	0.111872	0.08875	0	0.0620468	0	0.032349	0	0	0.0301806	0.103375	0.0595167	0	0.319365	0.49398	0.142179
	f__Selenomonadaceae __	0.00304508	0.00242544	0	0	0.222934	0	0	0.0163954	0.0466682	0.0188011	0	0.0514307	0.0663115	0.00726112	0.0051531	0.0310909	0.0595347		0.0409022	0.173292	0.356807	0	0.12485	0.0318137	0	0	0	0.0409022	0.129635	0.30643	0.148505	0.0308074	0.0532732	0.0668586	0	0.0198485	0.210416	0	0	0.448258	0.415223	1.61231
	f__Selenomonadaceae g__uncultured	0	0.000692982	0	0	0	0	0	0.00746645	0.0466682	0	0	0	0	0.184807	0	0.0171168	0.0498352		0	0.0588179	0.15528	0.0584536	0	0	0	0.201123	0	0	0	0	0	0	0.0236199	0.0668586	0	0	0.0327477	0	0	0	0.692314	0.160058
	f__Staphylococcaceae g__Staphylococcus	0	0.292525	0.233346	0.493586	0	0.0672748	0.319344	0.067583	0	0.0188011	0.0825807	0.0664914	0.0420355	0.0554344	0.0668831	0.124214	0.150677		0.0308074	0.101773	0.185271	0	0.0612948	0	0	0.102668	0.067067	0.290649	0	0.136884	0	0.0308074	0	0.176662	0.816087	0.034259	0.00317701	0	0.232675	0.16816	0.000824674	0.0160201
	f__Streptococcaceae g__Lactococcus	0	0.0438311	0	0	0	0	0	0.0295194	0	0	0	0.0887621	0	0	0	0.0115795	0.026009		0	0.010437	0.0448968	0	0	0.20598	0	0	0	0	0	0	0	0	0	0	0	0	0.0131968	0	0	0	0	0
	f__Synergistaceae g__Pyramidobacter	0	0	0	0	0	0	0	0	0	0	0	0	0	0	0	0	0		0	0.0011494	0.0052672	0	0	0	0	0	0	0	0	0	0	0	0	0	0	0	0	0.0241373	0	0	0	0
	f__Tannerellaceae g__Tannerella	0.212938	0.0351688	0	0.683883	0.174827	0.371957	0	0.24724	0	0.228896	0.302106	0.093809	0	0.0366179	0.134318	0.170532	0.194341		0.216702	0.265045	0.227771	0	0.12485	0.404546	0.296149	0.265093	0.0791977	0.206949	0.958301	0.262514	0.148505	0.0308074	0.335557	0.176662	0.105822	0.216702	0.491459	0.636168	0.393483	0	0.315026	0.118149
	f__Veillonellaceae g__Anaeroglobus	0.0392598	0.0615021	0	0	0	0.0122797	0.0545103	0.0520343	0.0357763	0	0.0825807	0.0114558	0.045974	0.0182699	0.0270231	0.0295459	0.0271892		0	0.0207789	0.0291878	0	0	0.0318137	0	0	0	0.05106	0	0	0.0958674	0	0.0685491	0	0	0.0198485	0.0652509	0.0104154	0.0282879	0	0.0113393	0.0539249
	f__Veillonellaceae g__Veillonella	4.34293	14.1147	2.31498	12.3735	18.8383	5.48922	7.41473	18.5376	12.9546	4.29609	4.81611	13.0536	11.6686	18.8032	12.021	10.6442	5.84147		7.01657	9.14369	6.42169	11.8567	6.05512	6.49862	15.3753	7.3452	6.72176	2.88482	7.01657	11.2898	11.7345	3.50678	15.9683	11.5553	1.26837	9.41198	6.81885	5.6111	5.37955	31.4247	4.39139	9.90273
	f__Weeksellaceae g__Chryseobacterium	0	0	0	0	0	0	0	0	0	0	0	0	0	0	0	0	0		0	0.0219747	0.100701	0	0.461469	0	0	0	0	0	0	0	0	0	0	0	0	0	0	0	0	0	0	0
	f__Williamwhitmaniaceae g__Blvii28_wastewater-sludge_group	0.0902648	0	0	0	0.0299983	0.0158055	0	0.0146635	0	0	0	0.0271173	0.106772	0	0	0.0203301	0.0349303		0	0.0133812	0.0278085	0	0	0	0	0.102668	0.030954	0	0	0	0	0	0	0	0	0.0653912	0	0.0104154	0.0555565	0	0	0.0160201
	f__p-2534-18B5_gut_group g__p-2534-18B5_gut_group	0	0.00294517	0	0	0	0	0	0	0	0	0	0	0	0	0	0.000210369	0.00078713		0	0	0	0	0	0	0	0	0	0	0	0	0	0	0	0	0	0	0	0	0	0	0	0
	f__uncultured g__uncultured	0	0.00615021	0	0	0	0	0	0	0	0	0	0	0	0	0	0.000439301	0.00164371		0	0	0	0	0	0	0	0	0	0	0	0	0	0	0	0	0	0	0	0	0	0	0	0
