# Supplementary material for: Investigating the metabolite signature of an altered oral microbiota as a discriminant factor for multiple sclerosis: a pilot study
Source: Sci Rep. 2024 Apr 2;14:7786. doi: 10.1038/s41598-024-57949-4 (PMC10987558; doi:10.1038/s41598-024-57949-4)
Supplement: Supplementary file 3 — Supplementary Table S2. [file 41598_2024_57949_MOESM3_ESM.xlsx]

## Sheet: Fecal_abundances
Genus	DLF-71	DLF-70	DLF-57	DLF-41	DLF-42	DLF-43	DLF-44	DLF-45	DLF-59	DLF-62	DLF-58	DLF-60	Median	Ave	SD	Column1	FDR	Column2	Median2	Ave3	SD4	DLF-46	DLF-47	DLF-48	DLF-49	DLF-50	DLF-51	DLF-52	DLF-53	DLF-54	DLF-55	DLF-56
f__Bacteroidaceae g__Bacteroides	0.151695	0.108217	0.15174	0.108368	0.0651195	0.152087	0.0764697	0.0273736	0.152129	0.0301915	0.152734	0.0335772	0.108293	0.100808	0.0522412	#NAME?		#NAME?	0.134677	0.10823	0.0403531	0.0339129	0.134784	0.134742	0.106811	0.106914	0.134738	0.107041	0.134765	0.027377	0.134765	0.134677
f__Ruminococcaceae g__Faecalibacterium	0.108218	0.0547643	0.10825	0.0651805	0.151764	0.108497	0.151699	0.000585557	0.0766863	0.00545576	0.108958	0.0301913	0.092452	0.0808541	0.0511138	#NAME?		#NAME?	0.106836	0.105169	0.0255254	0.1348	0.106921	0.0807438	0.0806862	0.134775	0.0807414	0.134935	0.0807574	0.13491	0.0807577	0.106836
f__Lachnospiraceae g__Blautia	0.0547646	0.0335789	0.0547808	0.151906	0.108267	0.0482033	0.054766	0.01871	0.108527	0.108212	0.0396175	0.0764634	0.0547734	0.071483	0.0395244	#NAME?		#NAME?	0.0654315	0.0751531	0.0297964	0.106934	0.0807688	0.106888	0.0338741	0.0653539	0.106884	0.0654315	0.106905	0.0654191	0.0229195	0.0653064
f__Ruminococcaceae g__Subdoligranulum	0.0253815	0.0764674	0.0273774	0.0336258	6.74283e-05	0.0766652	0.019551	0.0139492	0.065276	0.00424729	0	0.108211	0.0263794	0.0375683	0.0355198	#NAME?		#NAME?	0.0449736	0.0416548	0.015785	0.0653659	0.0306323	0.0197389	0.0449736	0.0450168	0.0653359	0.0527671	0.0389599	0.0450617	0.0197423	0.0306081
f__Lachnospiraceae g__Coprococcus	0.030193	0.0301929	0.0335891	0.022092	0.00348659	0.0187554	0.0393491	0.0157117	0.013018	0.0273679	0.00588831	0.0129801	0.0204237	0.021052	0.0112897	#NAME?		#NAME?	0.0389655	0.0373277	0.032313	0.0389701	0.0389655	0.000692065	0.0652913	0.00785536	0.0112361	0.0450703	0.0653488	0.107021	0.00916177	0.0209926
f__Ruminococcaceae g__CAG-352	0	0.00584824	0.030202	0.0765741	0.0765025	0.065258	0.0253821	0.0253855	0	0.0480767	0	0.0480764	0.0277937	0.0334421	0.0292514	#NAME?		#NAME?	0.0338973	0.0304453	0.0249167	0	0.0527078	0.0306228	0.0389256	0.0807636	0.0338973	0.0180238	0.0450133	0	0.0339041	0.00103975
f__Lachnospiraceae g__Agathobacter	0.0393481	0.0139469	0.0220679	0.0129989	0.0547894	0.025447	0.000651721	0.000268477	0	0	0	0.0393458	0.0134729	0.0174054	0.0189771	#NAME?		#NAME?	0.0273299	0.0278546	0.0230525	0.0527142	0.019745	0.0162872	0.00318295	0.0306303	0.00167208	0.0808596	0.030628	0.0339405	0.00941113	0.0273299
f__Bifidobacteriaceae g__Bifidobacterium	0.0480792	0.0393479	0.0764905	0.00233352	0.048101	0.0163622	0.02737	0.0764799	0.00106433	0.0157084	0.0655356	0.0157083	0.0333589	0.0360484	0.0271218	#NAME?		#NAME?	0.0273235	0.0279637	0.0208478	0.00941356	0.0653581	0.0253442	0.0273235	0.0389629	0.0151562	0.0339469	0.0527004	0.0390018	0.000225712	0.000167562
f__Lachnospiraceae g__Fusicatenibacter	0.0163201	0.0273691	0.0195564	0.012328	0.0195594	0.00987533	0.00270697	5.32324e-05	0.025454	0.0163193	0.033809	0.00984933	0.0163197	0.0161	0.00991338	#NAME?		#NAME?	0.021002	0.0195938	0.0148358	0.0151632	0.0229226	0.00318522	0.00800033	0.0527044	0.021002	0.0306667	0.0210062	0.0306609	0.0041918	0.00602795
f__Coriobacteriaceae g__Collinsella	0.06509	0.0650897	0.0480934	0.0195777	0.039366	0	0.10822	0.151719	0	0.0764639	0	0	0.0437297	0.0478017	0.0485016	#NAME?		#NAME?	0.0204	0.0265833	0.0231469	0.030636	0.0450197	0.0450057	0.00915366	0	0.0120957	0.0204	0.0229194	0.0808443	0.0066123	0.0197294
f__Ruminococcaceae g__Ruminococcus	0.0764678	0.00669114	0.0157138	0.048146	0.0157163	0.0394497	0.00625889	0.0011497	0	0.000501552	0	0.00127672	0.00647502	0.0176143	0.0244569	#NAME?		#NAME?	0.0180204	0.0180186	0.00901816	0.0210117	0.0210092	0.0112364	0.0071262	0.0107189	0.0253434	0.0273822	0.033904	0.0180204	0.00446265	0.0179893
f__Lachnospiraceae g__Anaerostipes	0.0148958	0.00613056	0.0163249	0.00812793	0.0220713	0.00547012	0.0109835	0.0335845	0.00614811	0.0253802	0.0188351	0.0195494	0.0156103	0.0156251	0.00877401	#NAME?		#NAME?	0.0180057	0.0192136	0.0103304	0.0180057	0.0273515	0.00713128	0.0179852	0.0253504	0.0389522	0.0229484	0.0253485	0.0163074	0.00869315	0.00327606
f__Lachnospiraceae g__[Eubacterium]_hallii_group	0.0123109	0.0148957	0.025389	0.0109985	0.0302067	0.0110116	0.0123112	0.000431356	0.0336751	0.0195496	0	0.00518325	0.0123111	0.0146636	0.0108178	#NAME?		#NAME?	0.0157258	0.0166436	0.0107917	0.0099425	0.0107196	0.0338983	0.000124569	0.0157258	0.0306219	0.0253805	0.0197422	0.022944	0.00529242	0.00868747
f__Oscillospiraceae g__UCG-002	0.00613059	0.018707	0.00766537	0.00986359	0.0163275	0.0221183	0.00893549	0.00811794	0.00120792	0.0176238	0	0.00722705	0.00852672	0.010327	0.00693899	#NAME?	*	#NAME?	0.0140247	0.0199043	0.0137683	0.0140107	0.0124245	0.0526915	0.030601	0.0197437	0.0197383	0.0140247	0.0120981	0.0112504	0.0306281	0.00173578
f__Veillonellaceae g__Dialister	0	0.151694	0.0393598	0	0	0.00895833	0	0.00408327	0	0	0	0	0	0.017008	0.0438863	#NAME?		#NAME?	0.0127474	0.02175	0.0241736	0.0450251	0.000455787	0	0.052654	0.0229211	0.0526899	0	0	0.0527571	0.0127474	0
f__Lachnospiraceae g__Dorea	0.0157092	0.0195504	0.0149002	0.026412	0.025393	0.0149342	0.0148961	0.0054569	0.00768499	0.0187061	0.0164318	0.0148949	0.0153217	0.0162475	0.00603915	#NAME?		#NAME?	0.012739	0.0160017	0.00744376	0.0253551	0.0253521	0.00529151	0.00966697	0.00967624	0.0229148	0.0163105	0.0112383	0.0253757	0.0120982	0.012739
f__Christensenellaceae g__Christensenellaceae_R-7_group	0.00766309	0.0157091	0.00145541	0.00131825	0.0176326	0.00640336	0.00985015	0.0651004	0.0018055	0.0335774	0	0.02538	0.00875662	0.0154913	0.0188087	#NAME?		#NAME?	0.0124245	0.0175013	0.0139472	0.00603345	0.0124245	0.0389534	0.0209877	0.0339066	0.00570829	0.0390092	0.018001	0.00318918	0.0107181	0.00358326
f__Rikenellaceae g__Alistipes	0.0109832	0.00638684	0.0139511	0.026412	0.00766657	0.030271	0.0480804	0.00985147	0.0196064	0.00695897	0	0.0650862	0.0124672	0.0204379	0.0192923	#NAME?		#NAME?	0.0120903	0.0198416	0.0191132	0.0162942	0.0151614	0.0653378	0.00628428	0.0052928	0.0273422	0.0107316	0.00941109	0.00529809	0.0450135	0.0120903
f__Erysipelatoclostridiaceae g__Erysipelotrichaceae_UCG-003	0.013947	0.00290127	0.00669316	0.0139664	0.0273817	0.00290877	0.00317153	0.000220452	0	0.151687	0.0177453	0.0163191	0.0103201	0.0214118	0.0418871	#NAME?		#NAME?	0.0107296	0.00967161	0.0044486	0.0112412	0.00183175	0.0151567	0.00660644	0.0140081	0.00993793	0.00645921	0.0127473	0.0107296	0.00367159	0.0139979
f__Lachnospiraceae g__[Ruminococcus]_torques_group	0.0195505	0.0109832	0.00464228	0.0394028	0.0129867	0.00614642	0.00408273	0.00722862	0.0163667	0.0220602	0.00521904	0.0123102	0.0116467	0.013415	0.010118	#NAME?		#NAME?	0.0107181	0.00928436	0.00523843	0.0121013	0.0162922	0.0107163	0.00127146	0.0112391	0.00173656	0.00817033	0.0107181	0.0121111	0.0151593	0.00261226
f__Barnesiellaceae g__Barnesiella	0.00722747	0.0123109	0.0176299	0.030235	0.000369843	0.00586337	0.000399768	0.00254358	0	0.00210455	0	0.018706	0.00420348	0.00811586	0.00969463	#NAME?		#NAME?	0.00941242	0.00921738	0.00718322	0.0197474	0.00941242	0.017998	0.0139947	0.000131138	0.0162867	0.0112525	0.00471199	0.00603836	0.000963039	0.000854998
f__[Eubacterium]_coprostanoligenes_group g__[Eubacterium]_coprostanoligenes_group	0.00388246	0.0176246	0.00893791	0.00464735	0.004643	0.0157497	0.00464102	0.0129829	0.000783816	0.014895	0	0.00638651	0.00551693	0.00793119	0.00599475	#NAME?		#NAME?	0.00916173	0.0106637	0.00626422	0.00892976	0.00471266	0.00307346	0.00570439	0.00967624	0.0140042	0.0151784	0.00916173	0.0140221	0.0253486	0.00748875
f__Lachnospiraceae g__Roseburia	0.0187071	0.0040826	0.00221755	0.0187331	0.00398435	0.00163303	0.000112236	0.00227395	0.0089608	0.00290114	0.00467267	0.000918639	0.00344274	0.00576642	0.00645659	#NAME?	*	#NAME?	0.00915992	0.0146479	0.0148712	0.0229254	0.00629071	0.0120961	0.00307127	0.00255611	0.00915992	0.0124384	0.0273476	0.00786321	0.00471201	0.0526662
f__Lachnospiraceae __	0.00669118	0.00305053	0.00613241	0.015731	0.00812034	0.00106404	0.0187075	0.00297639	0.0221244	0.00388226	0.0551395	0.00183786	0.00641179	0.0121214	0.0152262	#NAME?		#NAME?	0.00713303	0.00793724	0.00509619	0.00892976	0.014009	0.00362797	0.00358243	0.00713303	0.00367084	0.00929816	0.00529239	0.0197635	0.00384786	0.00815471
f__Tannerellaceae g__Parabacteroides	0.0335791	0.00488674	0.00811906	0.00894768	0.0139533	0.00724612	0.0176251	0.00242092	0.0482166	0.00464066	0.00727694	0.00305037	0.007698	0.0133302	0.0139395	#NAME?		#NAME?	0.00713251	0.00791786	0.00474271	0.00713435	0.00397308	0.0210027	0.00602655	0.00869378	0.00940923	0.0060395	0.00869311	0.00571556	0.00713251	0.00327606
f__Clostridiaceae g__Clostridium_sensu_stricto_1	0.00811665	0.00893521	0.00194036	0.00546362	0.00171812	0.0336658	0.000706392	0.0195537	0	0.000105286	0.00071121	0.0139462	0.00370199	0.00790521	0.0101964	#NAME?		#NAME?	0.00660798	0.00934681	0.0101777	0.0127507	0.0339088	0.00993823	0.00800033	0	0.000202025	0.0204	0.00628982	0.00471706	0	0.00660798
f__Acidaminococcaceae g__Phascolarctobacterium	0.0273693	0.000214052	0	0.00723751	0.0149025	0.00339744	0.0220619	0.002105	0.0274475	0.00233016	0	0.0220601	0.00531747	0.0107604	0.0112099	#NAME?		#NAME?	0.00628985	0.00515356	0.00546884	0	0.00994131	0.00916019	0.000704458	0	0	0.00645921	0.00785475	0	0.00628985	0.0162793
f__Oscillospiraceae g__NK4A214_group	0.00120448	0.0129808	0.00722961	0	0.0018388	0.00254974	0.00142436	0.0123129	0	0.00242041	0	0.00233015	0.00208447	0.00369094	0.00460779	#NAME?		#NAME?	0.00603067	0.00614174	0.00417417	0.00397356	0.00916303	0.0140047	0.00868546	0.00501763	0.00603067	0	0.00367157	0.00661938	0.00993994	0.000453278
f__Lachnospiraceae g__[Ruminococcus]_gauvreauii_group	0.00305054	0.00120447	0.00585001	0.0163428	0.0123165	0.00670845	0	1.7937e-05	0.0157541	0.0032922	0	0.00545572	0.00437396	0.00583272	0.00594911	#NAME?		#NAME?	0.00550169	0.00482648	0.0037019	0.00629147	0.00550169	0.0047112	9.0205e-05	0.00816063	0.00130672	0.00995248	0.00816	0.00816878	0.000748075	0
f__Peptostreptococcaceae g__Romboutsia	0.0176246	0.0220612	0.0187126	0.00254671	0.00102445	0.013983	0.0129812	0.00893668	0.00389355	0.00102393	0.00272543	0.0273677	0.0109589	0.0110734	0.00904584	#NAME?		#NAME?	0.00501399	0.00634505	0.00518599	0.00307478	0.00869434	0.0014615	0.0151459	0.00237338	0.00280257	0.00870411	0.0151592	0.00714015	0.000225712	0.00501399
f__Lachnospiraceae g__Lachnospiraceae_ND3007_group	0.00254318	0.00348499	0.0027077	0	0.0109882	0.00271389	0.000420017	0	0.00724812	0.0139463	0.0140425	0.000886822	0.0027108	0.00491514	0.00530296	#NAME?		#NAME?	0.00471796	0.00597277	0.00442207	0.00195668	0.0033711	0.00195584	0.0023711	0.0127483	0.00312924	0.00471796	0.00570942	0.00502264	0.0140071	0.0107111
f__Lachnospiraceae g__Lachnospiraceae_NK4A136_group	0.00193978	0.00518352	0.00210529	0.0176491	0.00242163	0.00409316	0.00183801	0.000105308	0.00519836	0.000167763	0.00492022	0.00388223	0.00315193	0.00412537	0.00461885	#NAME?		#NAME?	0.00458767	0.00917163	0.0113915	0.006614	0.00167265	0.00940951	3.00683e-05	0.00458767	0.00869139	0.00294227	0.00280312	0.00419629	0.0210063	0.0389346
f__Monoglobaceae g__Monoglobus	0.00210466	0.00109861	0.00233098	0.00767374	0.00723075	0.000815211	0.00114955	8.36096e-05	0	0.000844598	0.0222124	0.0014549	0.00130222	0.00391658	0.00629846	#NAME?		#NAME?	0.00446828	0.00430213	0.00180414	0.00571092	0.00446327	0.00628877	0.000867686	0.00570986	0.00628858	0.00446828	0.00318575	0.00358944	0.00173691	0.00501399
f__Oscillospiraceae g__UCG-005	0.00638687	0.00766305	0.00488822	0.00626743	0.00488899	0.00768288	0.00811686	0.00518438	0.00233694	0.0076627	0	0.00669079	0.00632715	0.00564743	0.00242344	#NAME?		#NAME?	0.00446381	0.00612326	0.00572023	0.00446381	0.0033711	0.0229155	0.00501282	0.00362886	0.00661096	0.00261726	0.00419178	0.00280614	0.00603189	0.00570572
f__Akkermansiaceae g__Akkermansia	0	0.00329235	0.0651093	0.0149165	0.00669421	0.0123427	0.00254324	0.0547733	0	0	0	0.151686	0.00499328	0.0259465	0.0453335	#NAME?		#NAME?	0.00397755	0.0102482	0.0139952	0	0.000288092	0.027343	0.00966697	0.0120991	0.0450044	0.00397755	0.00384784	0	0.00800741	0.00249625
f__Butyricicoccaceae g__Butyricicoccus	0.00167193	0.00464087	0.00139407	0.00271066	0.00152104	0.000598575	0.00102401	0.000981328	0.0123461	0.000260611	0.0158167	0.000608569	0.00145756	0.00363121	0.00507322	#NAME?		#NAME?	0.00397308	0.00569517	0.00433957	0.00785681	0.00397308	0.000833917	0.00101588	0.00458767	0.0127448	0.0124384	0.00337062	0.00995059	0.00280313	0.00307198
f__Lachnospiraceae g__Lachnospira	0.0098499	0.00139365	0.00638877	0.00298005	0.00532221	0.00389248	0.000479317	0.000105308	0	0	0.0275566	0.00242039	0.00270022	0.00503239	0.00770894	#NAME?		#NAME?	0.00397252	0.00844053	0.00868571	0.00280385	0.00183175	0.0014615	0.0197248	0.0210078	0	0.00929816	0.00397252	0.00183346	0.00800741	0.0229045
f__Coriobacteriales_Incertae_Sedis g__uncultured	0.0129809	0.00114952	0.00183851	0.000181329	0.000950363	0.00128009	0.000137692	0.00613157	0.00586499	0.00183787	0	0.00348481	0.00155898	0.00298647	0.00376933	#NAME?		#NAME?	0.00337088	0.00369635	0.0040875	0.00367253	0	0.0127452	0.00216063	0.00337088	0.00529135	0	0.00358559	0.00917159	0.000662089	0
f__Oscillospiraceae g__uncultured	0.00242053	0.00242052	0.00388361	0.00519075	0.00142497	0.000272027	0.00488689	0.000220452	0.00987805	4.39654e-05	0	6.94185e-05	0.00192274	0.00255927	0.00299642	#NAME?		#NAME?	0.00293896	0.00320784	0.00274138	0.00101704	0.00293896	0.00869165	0.00112971	0.000131138	0.00446175	0.00337489	0.00713248	0.00385198	0.000395534	0.00216113
f__Streptococcaceae g__Streptococcus	0.0220613	0.000513146	0.00985283	0.0024239	0.00893932	0.00465288	0.00052965	0.0176275	0.0302793	0.0650867	0.0484083	0.00021404	0.00939607	0.0175491	0.0208967	#NAME?		#NAME?	0.00250056	0.00369122	0.00447869	0.00149224	0.0033711	0.000451347	0.00336765	0.000705134	0.00471106	0.00529909	0.0162899	0.00250056	0.00109632	0.00131902
f__Sutterellaceae g__Sutterella	0.00893526	0	0.0123146	0.00670048	0.000517143	0	0.0301938	0.000105308	0	0	0.0149977	0.00210454	0.00131084	0.0063224	0.0092344	#NAME?		#NAME?	0.00243617	0.0048491	0.00571633	0.00243617	0.00261432	0.00362797	0.0013316	0.0180024	0	0.00216527	0	0.00199055	0.0112383	0.00993345
f__Lachnospiraceae g__Lachnospiraceae_UCG-001	0.00176275	0	0.00305145	0	0	0.000272027	0	0	0	0	0.00549339	0.000844592	0	0.000952017	0.00171907	#NAME?	*	#NAME?	0.0021627	0.00360042	0.00427595	0.00419288	0.00550169	0.00216217	0.000287797	0.0021627	0.000692044	0.00419709	0.00446264	0.000796219	0	0.0151494
f__Sutterellaceae g__Parasutterella	8.44641e-05	0.01632	0.000517062	0.00152247	0	0.00238154	0.000246746	0.000538689	0	0.000665844	0.0123952	0.000335523	0.000527876	0.0029173	0.0054525	#NAME?		#NAME?	0.00216253	0.00227103	0.00203084	0.00471323	0.000288092	0	0.00470784	0	0.00367084	0.000538088	0.00216253	0.00385198	0.000589002	0.00445974
f__Lachnospiraceae g__Lachnoclostridium	0.00488677	0.00135605	0.00424876	0.00489356	0.00585092	0.000198075	0.00388255	0.00194009	0.0139868	0.00145491	0.00817222	0.000369654	0.00406566	0.00427003	0.0038929	#NAME?		#NAME?	0.00202031	0.00290496	0.00242312	0.0016449	0.000993271	0.00202031	0.00173537	0.00313011	0.00261344	0.00243861	0.00099313	0.00870246	0.00139727	0.00628574
f__Lachnospiraceae g__[Eubacterium]_ventriosum_group	0.00221689	0.000161407	0.0015862	0.000457667	0.0029026	0.00128009	0.000369684	0.00145521	0	0.00135598	0.00307143	0.000268418	0.00131804	0.00126047	0.00105586	#NAME?	*	#NAME?	0.00202025	0.00279035	0.0029689	0.00318659	0.00161675	0.000833917	0.000536935	0.00280334	0.00202025	0.00359012	0.00237319	0.00164624	0.000855557	0.011231
f__Lachnospiraceae g__[Eubacterium]_eligens_group	0.00152035	0.00210465	0	0.00348986	0.00158645	0.00194479	0.000479317	0.000352665	0	0.00305039	0.0255552	0.00290112	0.00176562	0.00358207	0.00702198	#NAME?		#NAME?	0.00189345	0.00315381	0.00357289	0.00816214	0	0.000558811	0	0.00198856	0.00189345	0.0071415	0.000120379	0.000529378	0.00501726	0.00928038
f__Marinifilaceae g__Odoribacter	0.00329236	0.00152035	0.00167242	0.00202503	0.000781937	0.00106404	0.00317153	0.000706487	0	0.00408242	0	0.000981115	0.00129219	0.00160814	0.00131237	#NAME?		#NAME?	0.00183163	0.00374982	0.00453888	0.00384885	0.00713349	0.00280265	0.00173537	0.00183163	0.00312924	0.00116657	0.00161652	0.000529378	0.01629	0.00116434
f__Prevotellaceae g__Prevotella	0	0.0480789	0	0	0.000686438	0	0.0650917	2.71948e-05	0	0	0.000524234	8.90871e-05	1.35974e-05	0.00954146	0.0222727	#NAME?		#NAME?	0.00183118	0.0279068	0.0407351	0.0807785	0	0.00183118	0	0.0157258	0	0	0	0.0210288	0.106906	0.080705
f__Desulfovibrionaceae g__Bilophila	0.000457032	0.00270689	0.00545765	0.00202503	0.00305193	0.00152428	0.000813132	2.71948e-05	0	0.00152028	0	0.00613023	0.00152228	0.00197614	0.0020616	#NAME?		#NAME?	0.0017369	0.00264631	0.00229521	0.000451541	0.00146196	0.0050164	0.00384445	0.00362886	0.0078532	0.00243861	0.0017369	0	0.00120165	0.00147584
f__Ruminococcaceae g__uncultured	0.000608604	0.00388244	0.00117735	0.000623933	0.00626157	0.00339744	0.00152039	0.00139388	0.00211068	0.00893481	0	0.00109855	0.00145714	0.00258414	0.00265575	#NAME?		#NAME?	0.0017369	0.00267887	0.00225087	0.00261464	0.00130716	0.00586966	0.00101588	0.00661278	0.000868279	0.00195864	0.0017369	0.00106952	0.00570945	0.000704622
f__Ruminococcaceae g__Incertae_Sedis	0.0042475	0.000918687	0.00348605	0.000707356	0.00194066	0.00519693	0.00193983	0.0148981	0.00409429	0.0123103	0.00411057	0.00408239	0.00408834	0.00482773	0.00437156	#NAME?		#NAME?	0.00164624	0.00222465	0.00118933	0.00243617	0.00149206	0.00397185	0.00407856	0.000993207	0.00249738	0.00367622	0.00133277	0.00164624	0.00130698	0.00103975
f__Oscillospiraceae g__Colidextribacter	0.00233028	0.00183795	0.00254393	0.000457667	0.00233134	0.00176731	0.00216083	0.00109879	0.00547163	0.00613028	0.00350887	0.00120441	0.00224556	0.00257027	0.00170375	#NAME?		#NAME?	0.00149196	0.00179801	0.000906988	0.000812774	0.00209189	0.000833917	0.0014755	0.00149196	0.00367084	0.00106972	0.00249787	0.000964071	0.00249788	0.00237165
f__Anaerovoracaceae g__Family_XIII_AD3011_group	0.00114952	0.00158572	0.00242125	0.00388785	0.00117754	0.00194479	0.00669135	0.00388307	0.00142839	0.00584797	0	0.00584793	0.00218302	0.00298878	0.00219666	#NAME?		#NAME?	0.00132022	0.00221158	0.00220719	0.00132022	0.00130716	0.00337006	0.000451025	0.000812624	0.00815839	0.00294227	0.00113071	0.00261676	0.00183149	0.000386683
f__Marinifilaceae g__Butyricimonas	0.000981172	0.000442566	0.000449934	0.00117864	0.00210562	0.000198075	0.00216083	0	0	0.000886828	0	0.000240651	0.00044625	0.000720359	0.000769274	#NAME?		#NAME?	0.00131902	0.00130453	0.000848219	0.00202118	0.00249823	0.00123798	0.000143898	0.00198856	0	0.00178645	0.000369737	0.000964071	0.00202066	0.00131902
f__Erysipelotrichaceae g__Turicibacter	0.00518355	0.00811661	0.00329334	0.000457667	0.00532221	0.019601	0.000137692	0.00464164	0	3.00816e-05	0.00159658	0.00221677	0.00275505	0.00421643	0.00549395	#NAME?		#NAME?	0.00113079	0.00122562	0.0012478	0.000262324	0.00183175	0	0.00407856	0.00113079	0.000606076	0.00178645	0.00123819	0.00237575	0.000137577	3.43718e-05
f__Eggerthellaceae g__Adlercreutzia	0.000513148	0.00023835	0.00176328	0.00417085	0.00117754	0.00222262	9.45906e-05	0.000268477	0.0149383	0.0109827	0	0.00254303	0.00147041	0.00324274	0.00477958	#NAME?		#NAME?	0.00104043	0.00203306	0.00155575	0.00358653	0.00397308	0.0038472	0.000115978	0.00255611	0.00397173	0.000662924	0.000963035	0.000606848	0.00104043	0.00103975
f__Lachnospiraceae g__uncultured	0.00145498	0.000181076	0.000918964	0.00221997	0.00131702	0.000336409	0.000949956	0.000167798	0.00465416	0.00518329	0.0033149	0.00139358	0.0013553	0.00184101	0.00169189	#NAME?		#NAME?	0.00104042	0.00130059	0.000949525	0.00101704	0.000404188	0.00249745	0.000231956	0.00146186	0.0021621	0.00202321	0.00104042	0.000529378	0.000137577	0.0028013
f__Ruminococcaceae g__[Eubacterium]_siraeum_group	0	8.07033e-05	0.000781814	0.000227096	0.0335943	0	0.000813132	0.000623167	0	0.00139359	0.00899643	0.00329217	0.00070249	0.0041502	0.00961686	#NAME?		#NAME?	0.00104025	0.0103698	0.0200318	0.000606355	0.000124696	0.00104025	0.0162756	0.00384814	0	0	0.00149184	0	0.0653491	0.025332
f__Lachnospiraceae g__[Eubacterium]_xylanophilum_group	6.94225e-05	0.0005386	0.000316545	0	0.00398435	0.00305842	0.000137692	5.32324e-05	0	1.38838e-05	0	0.000507334	0.000103557	0.00072329	0.00133572	#NAME?	*	#NAME?	0.00101657	0.00177286	0.00218612	0.000748268	0	0.000335286	0.00112971	0.00173704	0.00101657	0.00385271	0.00017412	0.000856474	0.00216254	0.00748875
f__Lachnospiraceae g__CAG-56	0.00135605	0.000597031	0.000608785	0	0	0.000983705	0	0.00120467	0	1.38838e-05	0	4.6279e-05	3.00814e-05	0.000400868	0.000527331	#NAME?		#NAME?	0.000964071	0.00260319	0.00340157	0.00529378	0	0	0	0	0.000202025	0.00786469	0.00307397	0.000964071	0.00195617	0.00928038
f__RF39 g__RF39	0	0.00221688	0	0	0.00131702	0	0.00242059	0.00669224	0	0	0	0.0547614	0	0.00561734	0.0156014	#NAME?		#NAME?	0.000963039	0.0020243	0.00285189	0.0021631	0	0.00446189	0.000369411	0.00916244	0	0.00123975	0	0	0.000963039	0.00390764
f__Oscillospiraceae g__Oscillibacter	0.00158573	0.000304879	0.00290215	0.000457667	0.000845024	0.000598575	0.00531993	0.000706487	0.00813985	5.61137e-05	0.0024371	8.35915e-05	0.000775756	0.00195309	0.00247798	#NAME?		#NAME?	0.00096241	0.0009484	0.000582395	0.0016449	0.000288092	0.00023642	0.00201887	0.00127268	0.0010961	0.00132154	0.000588999	0.000606848	0.000395534	0.00096241
f__UCG-010 g__UCG-010	0.000501578	0.00545601	0.000220482	0.00086696	0	0.00238154	8.27306e-05	0.010985	0	0.00488652	0	0.00488649	0.000684269	0.00252227	0.00341895	#NAME?		#NAME?	0.000881349	0.00381137	0.00570493	0.000868679	0.00237353	0.00419108	0.0112284	0.00313011	0.000548048	0	0.000881349	0.000174308	0.0180011	0.000528466
f__Lachnospiraceae g__Lachnospiraceae_UCG-010	0.000813112	0.000271325	0.000316545	0.00329694	0.000210388	0	0.0034851	2.71948e-05	0.00128045	0.000236025	0	0.000507334	0.000293935	0.000870367	0.00123428	#NAME?		#NAME?	0.000880777	0.00106915	0.00143768	0.00146213	0	0.000692065	0	0.00133287	0.00501625	0.00097932	0	0	0.00139727	0.000880777
f__Oscillospiraceae g__UCG-003	0.000420006	0.00145497	8.91187e-05	0.00152247	6.74283e-05	0.000336409	0	0	0.000518386	5.61137e-05	0	1.15698e-05	7.82735e-05	0.000373039	0.000550952	#NAME?		#NAME?	0.000868518	0.000955566	0.00072021	0.00183197	0.00069228	0.00170437	0	0.000868518	0	0.00147867	0.000812561	0.00147839	0.00164448	0
f__Ruminococcaceae __	0.000210292	0.000420004	0.00152081	0.000124265	0.00109911	0.000598575	0.000316459	0.000981328	0.00222323	0.00167184	0	0.00158563	0.000789952	0.000895962	0.000725977	#NAME?		#NAME?	0.000834175	0.00416746	0.0099592	0.00501856	0.000834175	0.00130676	0.000502571	0.000131138	0.00237272	0.00106972	0.000270854	0	0.000453574	0.033882
f__Barnesiellaceae g__Coprobacter	0.000585463	0.000501575	0	0.00086696	0.00171812	0.000450961	0.000220422	0	0	9.19802e-05	0	0.000520639	0.000335692	0.00041301	0.000502941	#NAME?	*	#NAME?	0.000813589	0.000845223	0.000541041	0.000963288	0.000748178	0.000992963	1.71819e-05	0.00113079	0.0008124	0.000813589	0.00195616	0.00123952	0.000589002	3.43718e-05
f__Anaerovoracaceae g__Family_XIII_UCG-001	0.000665878	0.00167192	0.000887136	0.000457667	0.000686438	0.000450961	0.000298525	8.36096e-05	0.00271464	0.00176266	0	0.00167183	0.000676158	0.000945939	0.000827894	#NAME?		#NAME?	0.000796219	0.000980276	0.000856891	0.000511747	0.000606282	0.0014615	0.000536935	0.000993207	0.00336996	0.00097932	0.000419178	0.000796219	0.00029665	0.000812034
f__Lachnospiraceae g__Lachnospiraceae_FCS020_group	0.000399758	0.00233027	0.000706584	0.00626743	0.00142497	0.00194479	0	2.71948e-05	0	0.00124058	0	0.000442543	0.000574564	0.00123201	0.00177621	#NAME?		#NAME?	0.000748075	0.00116207	0.00114605	0.00337151	0.000520285	0.000558811	9.0205e-05	0.000225729	0	0.00164655	0.00130698	0.00307728	0.000748075	0.00123738
f__Clostridia_UCG-014 g__Clostridia_UCG-014	0.0012768	0.00722743	3.7615e-05	0	0.00254433	0	0	0.0480868	0	0.0547618	0	0.0176236	0.000657206	0.0109632	0.0196326	#NAME?		#NAME?	0.000597071	0.00677716	0.0106191	0.0273548	0.000404188	0.000511527	0.000597071	0.0273497	0.000202025	0.00571665	0.0099399	0	0.000453574	0.00201934
f__Desulfovibrionaceae g__Desulfovibrio	0	0	0	0	0	0.000815211	0.00531993	0.00488755	0	0	0	0	0	0.000918557	0.00197091	#NAME?		#NAME?	0.000548198	0.00330378	0.00430556	0	0.00603272	0.00815863	0.0127361	0.000548198	0	0	0	0.00385198	0	0.00501399
f__uncultured g__uncultured	0	0.000520666	0	0.0017652	0.0187156	0.00163303	0.000479317	0.00227395	0	0.00638655	0	0.00152027	0.00102047	0.00277454	0.00532958	#NAME?		#NAME?	0.000538088	0.00560807	0.0156444	0.000344031	0.00293896	0.000335286	0.000343638	0.000993207	0.00130672	0.000538088	0.00202065	0	0.0527006	0.000167562
f__Lachnospiraceae g__Lachnospiraceae_UCG-008	0.000369675	0.000706371	0.00117735	0.000124265	0.00062335	0.000815211	7.17385e-05	0	0.00255045	3.87589e-05	0.00121273	0.00020652	0.000496513	0.000658035	0.000733548	#NAME?		#NAME?	0.000538088	0.000649122	0.000493834	0.000137613	0.000404188	0.00113052	0.000262024	0.00161665	0	0.000538088	0.000677134	0.00123952	0.000528812	0.000605803
f__Enterobacteriaceae g__Escherichia-Shigella	0.00584827	0	0.0129847	0.000539352	0.00270813	0.00489938	0	0.0220648	0.017675	0.00221678	0.0110584	0.00766265	0.00537383	0.0073048	0.00725694	#NAME?	*	#NAME?	0.000386683	0.00159383	0.00361136	0	0	0	0.0120875	0.000451458	0.000326679	0.000451994	0.000453572	0.00337425	0	0.000386683
f__Oxalobacteraceae __	0.000268434	0.000844637	0	0.000124265	0.000369843	0	0.000184842	0	0	0.000335525	0	0.00102392	0.000154554	0.000262622	0.000344464	#NAME?		#NAME?	0.000378364	0.000357462	0.000477998	0.000395636	0.000606282	0.00161625	3.00683e-05	0.000378364	0	0	0.000453572	0.000451908	0	0
f__Clostridia_vadinBB60_group g__Clostridia_vadinBB60_group	0.00022678	0.000981167	0.000164638	0.000227096	0.000210388	0.00040079	0.0163205	0.0393544	0	0.000608573	0	0.000781537	0.000313943	0.00493965	0.0117729	#NAME?		#NAME?	0.00035729	0.00551095	0.010445	0	0	0.00586966	0.0253261	0.000705134	0	0.00035729	0.000778167	0	0.0273477	0.000236306
f__Lachnospiraceae g__Marvinbryantia	7.40507e-05	0.000665874	0	0	0.000369843	0.000598575	0	0.000268477	0	0.000981122	0	0.000651666	0.000171264	0.000300801	0.000346085	#NAME?		#NAME?	0.000335125	0.000622689	0.000606737	0.00132022	0	0.000210629	0.000115978	9.67409e-05	0	0.00132154	0.000717977	0.00123952	0.00149185	0.000335125
f__Peptostreptococcaceae g__Intestinibacter	0.00348501	0.00424748	0.00408384	0.00167425	0.00424943	0.0549059	0.00158577	0.00180064	0.00330177	0.000105286	0.00292115	0.0109826	0.00339339	0.0077786	0.015082	#NAME?	**	#NAME?	0.000327096	0.00144225	0.00245994	0.00123851	0.00785587	0	0.000287797	0.000451458	0.00419095	0.00147867	0	0.000327096	0	3.43718e-05
f__Butyricicoccaceae g__UCG-009	0.000238351	0.00023835	0.00063772	0	0	0.000450961	5.46716e-05	2.71948e-05	0.000518386	0	0	0.000310648	0.000146511	0.000206357	0.000229947	#NAME?		#NAME?	0.00032683	0.000307465	0.000199186	0.00032683	0.000520285	0	0	0.000131138	0.000326679	0.00035729	0.000588999	0.000451908	0.000225712	0.000453278
f__Ruminococcaceae g__UBA1819	0.000252814	0.000112233	0.00106161	0.00106277	0.000887275	0.000272027	0.000651721	0.00424818	0.0015247	0.0129802	0.00115739	0.00193967	0.00106219	0.00217922	0.00357504	#NAME?	*	#NAME?	0.000288092	0.000428983	0.000394151	0.000137613	0.000288092	0.000606094	0.000704458	0.000225729	0.00130672	0.000813589	0.000369737	0.00023241	0	3.43718e-05
f__Barnesiellaceae g__uncultured	6.36373e-05	0.00016777	0	0.000782668	0	0	0.000585478	0	0	0.000134789	0	0.000419982	3.18187e-05	0.000179527	0.000268894	#NAME?		#NAME?	0.000270854	0.00054461	0.00103925	0.000677312	0	0.000511527	3.86593e-05	0	0.000453483	0	0.000270854	0	0.0035856	0.000453278
f__Ruminococcaceae g__Negativibacillus	0	0.000637527	0.00127718	0.000623933	0	0.00115249	0.00127683	2.71948e-05	0	0.000188588	0	0.000148671	0.00016863	0.000444367	0.00052866	#NAME?		#NAME?	0.000270808	0.000953585	0.0012958	0.000395636	0.000124696	0.000270808	0.00280065	0	0.00149155	0	0.0017369	0	0	0.00366919
f__Lachnospiraceae g__GCA-900066575	0.000238351	0.000316449	0.000449934	0.000292559	0.000369843	0.000598575	5.46716e-05	0	0.000353616	3.00816e-05	0.000445599	0.000118012	0.000304504	0.000272308	0.000188695	#NAME?		#NAME?	0.000262324	0.000348152	0.000331168	0.000262324	0.000124696	0	0.000173967	0.000548198	0.00101657	0.000662924	0.000511612	0.000529378	0	0
f__Staphylococcaceae g__Staphylococcus	0	0	3.7615e-05	0	0	0.000198075	9.45906e-05	0	0	0.000155036	0.000565881	0.000252799	1.88075e-05	0.000108666	0.000169507	#NAME?	*	#NAME?	0.00023642	0.00031786	0.000344776	0.000137613	0.00116527	0.00023642	1.28864e-05	0.000288073	0.000202025	0.000538088	0.000588999	0.000327096	0	0
f__Peptostreptococcaceae g__Terrisporobacter	0.0046409	0.000335541	0.000981463	0.000316891	0.000305019	0.00813761	0	0.000352665	0	7.1733e-05	0	0.000399735	0.000326216	0.00129513	0.00250797	#NAME?		#NAME?	0.000236306	0.000665172	0.00146235	0.000537549	0.00501795	0	0.000326456	0.000131138	0	0.000662924	0	0.000404566	0	0.000236306
f__Oscillospiraceae g__Flavonifractor	0.000520669	1.562e-05	0.000844892	0.000951252	0.000517143	0	0.00060862	0.000167798	0.00640513	0.00011512	0.0064306	3.47093e-05	0.000518906	0.0013843	0.00237321	#NAME?		#NAME?	0.00023241	0.000457682	0.000575396	0.000451541	0.000963172	0	0.000143898	0	0.00189345	0.000451994	0.000120379	0.00023241	0	0.000777662
f__Defluviitaleaceae g__Defluviitaleaceae_UCG-011	0.000210292	8.07033e-05	0.000517062	0.000181329	0.000210388	0.000336409	0.00142436	0	0.0018055	0.000918645	0	5.61133e-05	0.00021034	0.0004784	0.000595261	#NAME?		#NAME?	0.00023241	0.000237044	0.000224992	0	0.000558984	0.000558811	8.59095e-06	0.000326769	0.000116057	0	0.000419178	0.00023241	0	0.000386683
f__Lachnospiraceae g__Lachnospiraceae_UCG-004	0.000706374	0.000369673	0.000501727	0.000227096	0.000517143	0	1.79346e-05	0	0.00029937	0	0.00617256	1.76439e-05	0.000263233	0.000735793	0.00172944	#NAME?		#NAME?	0.000231956	0.000312573	0.000278559	0.000748268	0	0.000116061	0.000231956	0.000548198	0	0.000813589	0.00017412	0.000174308	0.000335344	0.000296457
unknown	0.00102398	1.85126e-05	0.000538763	0.000260986	0.000155114	0	0.000246746	0.00167219	0.00019813	0.00112401	0	0.000457005	0.000253866	0.00047462	0.000530589	#NAME?		#NAME?	0.000214994	0.000273803	0.000295998	0	0.000214994	0.000451347	4.29548e-05	0.000548198	0.000962845	0.00035729	0.000120379	0	0.000279453	3.43718e-05
f__Christensenellaceae g__uncultured	0.000184838	0.000188597	8.91187e-05	0.000292559	0.000252929	0	0.000220422	8.36096e-05	0.00029937	0.000781542	0	0.000161398	0.000186717	0.000212865	0.000205726	#NAME?		#NAME?	0.000214994	0.000592038	0.00114893	0.000137613	0.000214994	0.000692065	3.86593e-05	0.00397283	0.000404051	0.000225997	0.000120379	0.000705838	0	0
f__Erysipelotrichaceae g__Holdemania	0.000335542	8.67777e-05	9.72204e-05	0	0.000112284	0.000198075	5.46716e-05	0	0.00305926	0.000240653	0.00390903	0.000274203	0.00015518	0.00069731	0.00131848	#NAME?		#NAME?	0.000174121	0.000279236	0.000365688	0	0.000404188	0.000395466	1.71819e-05	0.000662138	0.00116487	0	0.000219262	0	0.000174121	3.43718e-05
f__Oscillospiraceae __	0.000310666	0.000457029	0.000132521	0	0.000517143	0.00425847	3.06624e-05	0.00338923	0.000421207	0.0098494	0	0.00893474	0.000439118	0.00235842	0.0035737	#NAME?		#NAME?	0.00017412	0.00080091	0.00128424	0.00173736	0.000124696	0.000116061	0.000210478	0.00419211	0.000116057	0	0.00017412	0.000327096	0.00164448	0.000167562
f__Enterococcaceae g__Enterococcus	1.15704e-05	0	0.000585637	0.00131825	0.0022179	0.001428	0.00171738	0	0	0	0	0	5.78521e-06	0.000606562	0.000829762	#NAME?		#NAME?	0.00017412	0.0002734	0.000303407	0.000677312	0	0	0.000661504	0	0	0	0.00017412	0.000705838	0.000335344	0.000453278
f__Erysipelatoclostridiaceae g__Erysipelatoclostridium	3.47113e-05	0	0.000666076	0.000623933	6.74283e-05	0	0.000949956	6.45154e-05	0.0187605	0.00270676	0.00771555	0.000292136	0.000458035	0.0026568	0.00552631	#NAME?		#NAME?	0.000137613	0.0019588	0.00534209	0.000137613	0.000520285	0	0	0.000225729	0.0179975	0	0.000120379	0.00106952	0	0.00147584
f__Lachnospiraceae g__Moryella	0	0.000252812	0.000220482	0	0.000210388	0.000598575	7.17385e-05	2.71948e-05	0	4.33869e-06	0	4.07834e-05	3.39891e-05	0.000118859	0.00017917	#NAME?		#NAME?	0.000137553	0.000203178	0.000264445	0.000511747	0	0.000137553	0	0	0	0.000813589	0.000270854	0.000327096	0.000174121	0
f__Peptococcaceae g__uncultured	6.53729e-05	0.000206531	0	0.000260986	6.74283e-05	0.000815211	1.79346e-05	0.000268477	0	0.000369656	0	0.000226767	0.00013698	0.00019153	0.000234409	#NAME?		#NAME?	0.000124696	0.000290362	0.000478116	0.000262324	0.000124696	0.000210629	0.000451025	0.00167254	0	0	0.000120379	0	0.000116081	0.000236306
f__Anaerovoracaceae g__[Eubacterium]_brachy_group	0.000283186	1.15704e-05	0.00135646	0	0	0	0	0.000431356	0.00242745	0.000181068	0	0.000310648	9.63191e-05	0.000416811	0.000741215	#NAME?		#NAME?	0.000116057	0.000148907	0.000196833	0.000137613	0.000404188	0	1.71819e-05	0.000131138	0.000116057	0.000225997	0	0	0	0.000605803
f__Erysipelotrichaceae g__Merdibacter	3.9918e-05	7.17363e-05	7.87022e-05	0	0	0	1.79346e-05	0.000865895	0	0.000274205	0	7.86743e-05	2.89263e-05	0.000118922	0.000247661	#NAME?		#NAME?	0.000116057	0.000555738	0.000873775	0.0010966	0	0	0	0.000288073	0.000116057	0	0	0.000327096	0.00261396	0.00167133
f__Ruminococcaceae g__DTU089	5.61166e-05	7.17363e-05	0.000252889	0	0.000112284	0.000272027	9.45906e-05	8.36096e-05	0.00163348	0.000134789	0	7.40464e-05	8.91001e-05	0.000232131	0.000449251	#NAME?		#NAME?	0.000116005	8.06797e-05	8.38932e-05	0	0	0.000171942	0.000231956	0.000131138	0.000116057	0	0.000120379	0	0	0.000116005
f__Flavobacteriaceae g__uncultured	8.07037e-05	0.000781578	0	0.000353099	0.000950363	0.000198075	0.000479317	0	0	0.000706338	0	0	0.000139389	0.00029579	0.000352038	#NAME?		#NAME?	9.0205e-05	0.000207109	0.000308213	0	0.000124696	0.000962873	9.0205e-05	0	0.000404051	0	0	0	0.000528812	0.000167562
f__Eggerthellaceae g__Eggerthella	8.90923e-05	1.85126e-05	6.94432e-05	0.000457667	0.000210388	0.000272027	0	0.0058492	0.0110146	0.00158565	0.00991733	0.00270674	0.000364847	0.00268256	0.00401946	#NAME?		#NAME?	4.29548e-05	0.00029079	0.000514971	0.000589154	0.000124696	0.00170437	4.29548e-05	0	0.000511511	0.000225997	0	0	0	0
f__Eggerthellaceae g__Slackia	0.00063753	0.00102398	0	0	0	0	0	0.00297639	0	0.00193968	0	0	0	0.000548131	0.000975651	#NAME?		#NAME?	3.43638e-05	0.00139985	0.00228329	0	0.00109647	0	3.43638e-05	0	0.00713107	0	0.000855553	0	0.0023732	0.00390764
f__Atopobiaceae g__Olsenella	0.000310666	0	0	0.00106277	0	0	0.000271333	0	0	0	0	0	0	0.000137064	0.000312494	#NAME?		#NAME?	3.43638e-05	8.93213e-05	0.00010722	0	0.000124696	0	3.43638e-05	0	0.000116057	0	0.000270854	0.000174308	0.000262256	0
f__Ruminococcaceae g__Angelakisella	0.000132481	0	0.000316545	0.000227096	0	0	1.79346e-05	0	0	3.87589e-05	0	0.000167761	8.96731e-06	7.50481e-05	0.000109422	#NAME?		#NAME?	1.71819e-05	7.40587e-05	9.0561e-05	0.000262324	0	0.000116061	1.71819e-05	0.000131138	0	0	0.000120379	0	0	0.000167562
f__Methanobacteriaceae g__Methanobrevibacter	0	0.0253813	0	0.000353099	0.00985437	0.0130144	0.0157096	0.108235	0	0.0393461	0	0	0.00510374	0.0176578	0.0311578	#NAME?		#NAME?	0	0.00305539	0.00686398	0	0.00130716	0	0.0228992	0.00603233	0	0	0	0	0.00337064	0
f__Erysipelotrichaceae g__Faecalitalea	0.00280409	0	0	0	6.74283e-05	0.000921063	0.00424761	0	0.0549211	0.000419985	0.00427658	0.00176265	0.000670524	0.00578504	0.0155594	#NAME?		#NAME?	0	0.000385242	0.000640458	0.000451541	0	0	0	0	0.000202025	0.00035729	0	0.00133421	0	0.0018926
f__Prevotellaceae g__Paraprevotella	0.00545603	0.00176275	0	0.00417085	0.00329386	0	0.00120451	6.45154e-05	0	0	0	0.000706334	0.000385424	0.00138824	0.0019057	#NAME?		#NAME?	0	0.00119184	0.00321452	0	0	0	0.000403775	0	0.0107159	0	0	0.00199055	0	0
f__Actinomycetaceae g__Actinomyces	0.000918692	3.87607e-05	0.000238422	0.000124265	6.74283e-05	0	3.06624e-05	0.000520752	0.00142839	0.00124058	0.00223207	0.000188587	0.000213504	0.000585717	0.00071825	#NAME?	*	#NAME?	0	0.000103423	0.000201478	0.000137613	0	0	0	0	0.000548048	0.000451994	0	0	0	0
f__Eggerthellaceae g__Gordonibacter	2.37194e-05	0.000292152	0.00029224	0	0.00062335	0	0	0.00338923	0	0.000292138	0	0.000651666	0.000157929	0.000463708	0.00095234	#NAME?		#NAME?	0	0.000309334	0.000508374	0.000868679	0	0.000833917	1.28864e-05	0.000225729	0.00146146	0	0	0	0	0
f__Ruminococcaceae g__Candidatus_Soleaferrea	0.000184838	0.000103555	0.000132521	0.000124265	0.000112284	0	5.46716e-05	0	0.000952647	0.000220405	0.00146494	5.95842e-05	0.000118275	0.000284143	0.000450289	#NAME?		#NAME?	0	5.80373e-05	8.15854e-05	0.000137613	0	0.000116061	8.59095e-06	0	0.000202025	0	0	0	0.000174121	0
f__Streptococcaceae g__Lactococcus	0.00280409	1.85126e-05	0.000184892	0	0	0	0.000164593	0.0163227	0.00349497	8.35921e-05	0	0.00013016	0.000106876	0.00193362	0.00468776	#NAME?		#NAME?	0	0.000539027	0.00149423	0	0	0	0	0	0.000202025	0.000538088	0.00501724	0	0.000137577	3.43718e-05
f__Oscillospiraceae g__Oscillospira	0.000164589	5.95874e-05	0.000238422	0	0.000112284	0	0.000112236	0.000134817	0.00135993	0	0	8.96656e-06	8.59117e-05	0.000182569	0.000379039	#NAME?		#NAME?	0	0.000618098	0.0015642	0.000559051	0.000288092	0	0.00528773	0.000548198	0	0	0	0	0	0.000116005
f__Oscillospiraceae g__Intestinimonas	0.000105291	0.000103555	0.000420131	0	0	0	0	0.000457105	0.00029937	4.33869e-06	0.00673698	6.45014e-05	8.40281e-05	0.000682606	0.00191398	#NAME?		#NAME?	0	0.000461855	0.000865162	0.000137613	0	0.00261351	0.000597071	0	0.0016162	0	0	0	0	0.000116005
f__Erysipelatoclostridiaceae g__Coprobacillus	0	0	0	0	0	0.000198075	0.000164593	0.000268477	0.000610344	0	0.00071121	0.00464063	8.22967e-05	0.000549444	0.00131182	#NAME?		#NAME?	0	0.000150832	0.000326195	0	0.00104057	0	0.000451025	0	0	0	0	0	0	0.000167562
f__Ruminococcaceae g__Anaerotruncus	0.000115126	3.87607e-05	6.53923e-05	0	0	0	0.000112236	0.000623167	0.00194533	9.19802e-05	0	0.00010702	7.86863e-05	0.000258251	0.000557906	#NAME?		#NAME?	0	0.000239348	0.000709283	0	0	0.0023728	1.28864e-05	0.000131138	0	0	0	0	0	0.000116005
f__Lachnospiraceae g__Tyzzerella	0.00139366	0	0.00518509	0.000227096	0.00626157	0	0	0	0	0	0.0130697	0.00013768	6.884e-05	0.00218957	0.00406082	#NAME?		#NAME?	0	0.000251986	0.000438969	0	0.000881474	0.000451347	0.00127146	0	0	0	0	0	0	0.000167562
f__Oscillospiraceae g__Papillibacter	2.05375e-05	8.67777e-05	6.36562e-05	0.000124265	6.74283e-05	0	8.27306e-05	8.36096e-05	0	7.1733e-05	0	6.36337e-06	6.55423e-05	5.05918e-05	4.29581e-05	#NAME?	**	#NAME?	0	1.58461e-05	5.25557e-05	0	0	0	0	0	0	0	0	0.000174308	0	0
f__Lachnospiraceae g__[Eubacterium]_fissicatena_group	5.61166e-05	2.25622e-05	5.46865e-05	9.21127e-05	6.74283e-05	0	5.46716e-05	0.000167798	0.000952647	0.000516882	0	0.00013768	6.17724e-05	0.000176882	0.000281075	#NAME?		#NAME?	0	8.79722e-05	0.000136067	0	0.000124696	0.000335286	3.43638e-05	0	0.000116057	0.00035729	0	0	0	0
f__Pasteurellaceae g__Haemophilus	0.00183796	0.000132481	0.000132521	0	6.74283e-05	0.000198075	5.46716e-05	0	0	0	0.0303997	0	6.105e-05	0.00273524	0.00872731	#NAME?		#NAME?	0	9.42652e-05	0.000148992	0	0.000288092	0	3.00683e-05	0	0	0.00035729	0	0.000327096	0	3.43718e-05
f__Eggerthellaceae __	0	0.00014058	4.39807e-05	0.000292559	0.000112284	0	0	6.45154e-05	0	0.000155036	0	0.000112227	5.4248e-05	7.67651e-05	9.04404e-05	#NAME?		#NAME?	0	0.000165351	0.000280044	0	0	0.000137553	0	0	0.000868279	0	0.000326744	0.000451908	0	3.43718e-05
f__Desulfovibrionaceae g__uncultured	3.9918e-05	3.03722e-05	0	0	0.000252929	0	1.79346e-05	0.000220452	0.00425964	9.19802e-05	0	4.07834e-05	3.51451e-05	0.000412834	0.00121449	#NAME?		#NAME?	0	0.000102374	0.000152863	0.000369834	0	0	0.000386593	0	0.000116057	0	0.000219262	0	0	3.43718e-05
f__Atopobiaceae g__uncultured	0.000538603	0.000103555	0.000384831	0	6.74283e-05	0	0	0	0.00290958	0.00112401	0	0	3.37142e-05	0.000427334	0.000852329	#NAME?		#NAME?	0	0.000167314	0.000241821	0	0.000606282	0.000395466	0	0	0	0	0.000511612	0.000327096	0	0
f__Erysipelotrichaceae g__[Clostridium]_innocuum_group	3.03724e-05	2.25622e-05	0.000148724	0	0	0	0	0.000706487	0.0067103	0.000457009	0.00256059	3.00814e-05	3.02269e-05	0.000888844	0.00197338	#NAME?		#NAME?	0	9.10696e-05	0.000137878	0.000137613	0.000124696	0.000171942	0	0.000451458	0.000116057	0	0	0	0	0
f__Erysipelotrichaceae g__uncultured	5.61166e-05	0.00193977	0.00106161	0	0	0.000450961	0	0.00270733	0	0	0	0.00811618	2.80583e-05	0.00119433	0.00235837	#NAME?		#NAME?	0	0.000152859	0.000345827	0.00116541	0	0	0.000173967	0	0	0.000225997	0	0	0.000116081	0
f__Puniceicoccaceae g__uncultured	0	0.000271325	0.000132521	0	0.000283315	0	3.06624e-05	0.000507444	0	8.35921e-05	0	2.3718e-05	2.71902e-05	0.000111048	0.000162216	#NAME?	**	#NAME?	0	7.80996e-07	2.59027e-06	0	0	0	8.59095e-06	0	0	0	0	0	0	0
f__Ruminococcaceae g__Paludicola	2.37194e-05	1.15704e-05	8.91187e-05	0	0.000450004	0	0.000220422	2.71948e-05	0	0.000260611	0	9.45828e-05	2.54571e-05	9.81019e-05	0.000142013	#NAME?	*	#NAME?	0	2.63968e-05	6.01562e-05	0	0	0	0	0	0.000116057	0	0	0.000174308	0	0
f__Lachnospiraceae g__Hungatella	8.67782e-06	0	0	0	3.99361e-05	0	0	0.00180064	0.000518386	0.000516882	0.00211907	0.000103549	2.43069e-05	0.000425595	0.000745134	#NAME?	**	#NAME?	0	0	0	0	0	0	0	0	0	0	0	0	0	0
f__Gemellaceae g__Gemella	9.45882e-05	1.15704e-05	0.000206593	0	0	0	1.79346e-05	2.71948e-05	0.000708393	2.14042e-05	0.000956435	0	1.96694e-05	0.000170343	0.000319327	#NAME?	**	#NAME?	0	1.1336e-05	3.75974e-05	0	0.000124696	0	0	0	0	0	0	0	0	0
f__Veillonellaceae g__Veillonella	0.00109861	3.87607e-05	0.000271407	0	0.000155114	0.00128009	0	0	0	0	0.0769913	0	1.93804e-05	0.00665294	0.0221554	#NAME?		#NAME?	0	3.3404e-05	7.7951e-05	0	0	0	0	0.000131138	0	0	0	0	0	0.000236306
f__Erysipelotrichaceae g__Dielma	0	3.87607e-05	0	0.000124265	0	0	0	5.32324e-05	0.000868231	5.61137e-05	0	0.000181067	1.93804e-05	0.000110139	0.000245685	#NAME?		#NAME?	0	5.35348e-05	0.000177555	0	0	0	0	0	0.000588883	0	0	0	0	0
f__Corynebacteriaceae g__Corynebacterium	1.15704e-05	1.15704e-05	5.96054e-05	0	0	0	0.00109864	0	0.000353616	0.000538576	0.000565881	1.76439e-05	1.46072e-05	0.000221425	0.000351377	#NAME?	*	#NAME?	0	6.29131e-05	0.000208659	0	0	0	0	0	0.000692044	0	0	0	0	0
f__[Clostridium]_methylpentosum_group g__[Clostridium]_methylpentosum_group	1.15704e-05	4.62815e-05	7.40727e-05	0	0	0	1.79346e-05	0	0.00029937	1.38838e-05	0	5.32209e-05	1.27271e-05	4.30278e-05	8.44852e-05	#NAME?	*	#NAME?	0	3.9057e-06	1.0428e-05	0	0	0	8.59095e-06	0	0	0	0	0	0	3.43718e-05
f__Anaerofustaceae g__Anaerofustis	1.56201e-05	2.25622e-05	0	0	0	0	5.46716e-05	2.71948e-05	0.000451086	3.00816e-05	0	8.96656e-06	1.22933e-05	5.08486e-05	0.000127179	#NAME?		#NAME?	0	5.15862e-05	8.66825e-05	0.000137613	0	0.000210629	1.71819e-05	0	0.000202025	0	0	0	0	0
f__Lactobacillaceae g__Lactobacillus	0	0	0	0.00139559	0.000369843	0	9.45906e-05	0	0	0.00695897	0.00185054	2.1404e-05	1.0702e-05	0.000890912	0.00200954	#NAME?		#NAME?	0	0.0014945	0.00454404	0	0	0	0	0.000778227	0	0	0.000369737	0.0151755	0	0.000116005
f__DTU014 g__DTU014	2.05375e-05	0	0	0	6.74283e-05	0	1.79346e-05	0.000167798	0	2.14042e-05	0	1.76439e-05	8.82194e-06	2.60622e-05	4.86777e-05	#NAME?		#NAME?	0	5.33416e-05	7.94595e-05	0	0	0	0.000124569	0.000225729	0	0	0.000120379	0	0.000116081	0
f__Oscillospiraceae g__UCG-007	2.05375e-05	2.25622e-05	0	0	6.74283e-05	0	3.06624e-05	0.000134817	0	6.9419e-06	0	4.33866e-06	5.64028e-06	2.39407e-05	4.02067e-05	#NAME?		#NAME?	0	5.43193e-05	6.36274e-05	0.000137613	0	0.000116061	9.0205e-05	0	0.000116057	0	0	0	0.000137577	0
f__Victivallaceae g__Victivallis	0	9.19844e-05	0	0.000124265	0	0	0.00722765	0.000105308	0	2.14042e-05	0	8.96656e-06	4.48328e-06	0.000631631	0.00207774	#NAME?		#NAME?	0	0.000324439	0.000651942	0	0	0	0.00195444	0.000378364	0	0	0	0	0.00120165	3.43718e-05
f__Lachnospiraceae g__Eisenbergiella	1.56201e-05	0	0	0	0	0	0.000137692	0.00155329	0	0.00348483	0.00128554	8.96656e-06	4.48328e-06	0.000540495	0.00107547	#NAME?	*	#NAME?	0	7.80996e-07	2.59027e-06	0	0	0	8.59095e-06	0	0	0	0	0	0	0
f__vadinBE97 g__vadinBE97	0	6.45048e-05	0	0	0.000210388	0	0.00290136	8.36096e-05	0	4.33869e-06	0	1.76439e-05	2.16934e-06	0.000273487	0.0008299	#NAME?		#NAME?	0	9.80225e-05	0.000288718	0	0	0.000116061	0.000962187	0	0	0	0	0	0	0
f__Erysipelotrichaceae g__Solobacterium	8.07037e-05	0	5.46865e-05	0	0	0	0	0	0.000236711	3.47095e-05	0.000445599	2.89244e-06	1.44622e-06	7.12752e-05	0.000136297	#NAME?	**	#NAME?	0	0	0	0	0	0	0	0	0	0	0	0	0	0
f__Anaerovoracaceae g__[Eubacterium]_nodatum_group	0.000140581	0	0.000164638	0	0	0	1.15707e-05	0	0.000667781	2.31397e-06	0	6.45014e-05	1.15698e-06	8.76155e-05	0.000191876	#NAME?		#NAME?	0	0.000165701	0.000245634	0	0.000214994	0	0	0.000131138	0.000692044	0.000225997	0	0	0	0.000558542
f__Carnobacteriaceae g__Granulicatella	0.000164589	1.562e-05	8.27531e-05	0	0	0	0	0	0.000610344	2.31397e-06	0.000850423	0	1.15698e-06	0.000143837	0.000283109	#NAME?		#NAME?	0	1.09364e-05	3.48711e-05	0	0	0	4.29548e-06	0	0	0	0	0	0	0.000116005
f__Lachnospiraceae g__Shuttleworthia	0	5.467e-05	0	0	0.000112284	0	5.46716e-05	0	0.000868231	0.000585434	0	1.73546e-06	8.67732e-07	0.000139752	0.000282968	#NAME?		#NAME?	0	5.92375e-05	8.3688e-05	0.000137613	0.000214994	0	8.59095e-06	0	0	0.000170036	0.000120379	0	0	0
f__Peptococcaceae g__Peptococcus	0.00408262	0.000226779	0	0	0.000283315	0	0	0	0	1.38838e-05	0	0	0	0.000383884	0.00116897	#NAME?		#NAME?	0	0.000972925	0.00281131	0	0	0	9.0205e-05	0	0.000326679	0	0	0.00942121	0.000748075	0.000116005
f__Gastranaerophilales g__Gastranaerophilales	0	0	0	0.000951252	0	0	0.00625889	0	0	0	0	0.00058543	0	0.000649631	0.00179284	#NAME?		#NAME?	0	0.000925851	0.00183809	0.000262324	0	0	0	0	0	0.00502359	0.000120379	0	0.000589002	0.00418906
f__Lachnospiraceae g__[Eubacterium]_ruminantium_group	0	0.00127679	0	0	0	0	0	0	0	0	0	0.00424726	0	0.000460337	0.00124778	#NAME?		#NAME?	0	0.00602787	0.0134324	0.0107209	0	0.00785344	0.0014755	0.00127268	0	0	0	0	0	0.0449841
f__Muribaculaceae g__Muribaculaceae	0	0	0	0	0	0	0.0139473	0	0	0	0	0	0	0.00116228	0.00402625	#NAME?		#NAME?	0	0.00508921	0.0115897	0	0.00816116	0	0	0.00629031	0	0	0.000677134	0	0.0389601	0.0018926
f__Prevotellaceae g__Alloprevotella	0	0	0	0	0	0	0	0	0	0	0	0	0	0	0	#NAME?	**	#NAME?	0	0.0034503	0.00618666	0	0.0180036	0	0.00445871	0	0	0	0.00261395	0.012761	0.000116081	0
f__Christensenellaceae __	0.000115126	6.45048e-05	0	0	0	0	0	0	0.00019813	0	0	3.06599e-05	0	3.4035e-05	6.30365e-05	#NAME?		#NAME?	0	0.000312283	0.000954226	0	0.000124696	0.000116061	8.59095e-06	0	0	0	0	0	0.00318577	0
f__Lachnospiraceae g__Frisingicoccus	0	0	0	0	0.000585729	0	0	0	0	0.00254305	0	0	0	0.000260732	0.000738205	#NAME?		#NAME?	0	0.000259594	0.000414213	0	0	0.00113052	0.000794663	0.000225729	0	0	0	0	0	0.000704622
f__Eggerthellaceae g__CHKCI002	0	0.000597031	0	0	0	0	0	0	0	0	0	0.000236023	0	6.94212e-05	0.000179474	#NAME?		#NAME?	0	0.000297599	0.000571537	0	0	0	0	0	0	0	0.000537408	0.00173877	0.000963039	3.43718e-05
f__Oscillospiraceae g__Pseudoflavonifractor	0	0	0.000271407	0	0	0	1.79346e-05	0	0	0	0	0	0	2.41118e-05	7.80483e-05	#NAME?		#NAME?	0	4.32129e-05	7.72179e-05	0	0.000124696	0	8.59095e-06	0	0.000116057	0.000225997	0	0	0	0
f__Lachnospiraceae g__[Ruminococcus]_gnavus_group	0.000813112	0	0	0.00152247	0.000450004	0	0	0	0.0394606	0	0.0196844	0	0	0.00516088	0.0121662	#NAME?		#NAME?	0	0.000102756	0.000245308	0	0	0	1.71819e-05	0	0.000778013	0	0	0	0	0.000335125
f__Coriobacteriales_Incertae_Sedis g__Raoultibacter	1.56201e-05	0	0	0	0	0	0	6.45154e-05	0.00490074	0.000206522	0	2.2561e-05	0	0.000434163	0.00140786	#NAME?		#NAME?	0	5.88369e-05	0.000111201	0.000137613	0	0.000335286	0	0	0	0	0	0.000174308	0	0
f__Izemoplasmatales g__Izemoplasmatales	0	0.000148679	0	0	0	0.000272027	0	0.000981328	0	0	0	8.35915e-05	0	0.000123802	0.000283192	#NAME?		#NAME?	0	0.000974076	0.00221514	0	0	0.00661116	0	0.000131138	0	0	0	0	0.00397254	0
f__Eubacteriaceae g__Eubacterium	0	0	0	0.000457667	0	0	8.27306e-05	0.00155329	0	0	0	0	0	0.000174474	0.000453643	#NAME?		#NAME?	0	3.266e-05	7.28774e-05	0	0	0	1.71819e-05	0	0	0.000225997	0	0	0.000116081	0
f__Marinifilaceae g__Sanguibacteroides	0.00014868	0	0	0.000623933	0	0	0.000298525	0	0	0	0	0	0	8.92615e-05	0.000191858	#NAME?		#NAME?	0	6.64368e-05	0.000146522	0	0	0	8.59095e-06	0	0.000326679	0	0	0	0.000395534	0
f__Lachnospiraceae g__Catenibacillus	0	0	0.000105322	0.000124265	0	0	0	0	0.000610344	0	0	0	0	6.99943e-05	0.000175878	#NAME?		#NAME?	0	1.68064e-05	4.14459e-05	0.000137613	0	0	1.28864e-05	0	0	0	0	0	0	3.43718e-05
f__Eggerthellaceae g__uncultured	0	0	0	0.0058564	0	0	0.00135609	0	0	0	0	0	0	0.000601041	0.0017003	#NAME?		#NAME?	0	0.000630374	0.00120142	0	0.00367209	0	0	0	0	0.00164655	0	0	0	0.00161547
f__Desulfovibrionaceae g__Mailhella	0	0	0	0	0	0	0.00233034	0.000134817	0	0	0	0	0	0.00020543	0.000670295	#NAME?		#NAME?	0	0.000134427	0.000281037	0	0.000834175	0.000116061	0	0	0	0	0	0	0	0.000528466
f__Lachnospiraceae g__Howardella	0	0.000886868	0	0	0	0	0.000184842	0	0	0	0	0	0	8.93092e-05	0.000256726	#NAME?		#NAME?	0	0.000246631	0.000477536	0	0.000748178	0	0	0	0	0	0.00146175	0	0.000503016	0
f__Tannerellaceae __	0	0	0	0	0	0	0.00052965	0	0	0.000316435	0	0	0	7.05071e-05	0.000170828	#NAME?		#NAME?	0	0.00100031	0.00322044	0	0.000124696	0	0.0107086	0	0	0.000170036	0	0	0	0
f__Veillonellaceae g__Allisonella	0	0	0	0	0	0	0.000335551	0	0	0	0	0	0	2.79626e-05	9.68652e-05	#NAME?		#NAME?	0	0.000123202	0.00026022	0	0	0	0	0	0.000404051	0.000813589	0	0	0.000137577	0
f__Prevotellaceae g__Prevotellaceae_UCG-001	0	0	0	0	0	0	0	0	0	0	0	0	0	0	0	#NAME?	*	#NAME?	0	0.00122179	0.00253631	0	0.0066132	0	0.000794663	0	0	0	0.00603187	0	0	0
f__Prevotellaceae g__uncultured	0	0	0	0	0	0	0	0	0	0	0	0	0	0	0	#NAME?	*	#NAME?	0	0.000754063	0.00145227	0	0.00209189	0	0.00173537	0	0	0	0	0.00446744	0	0
f__Oscillospirales g__Hydrogenoanaerobacterium	0	1.15704e-05	0	0	0.000252929	0	0	0.000220452	0	0.000220405	0	0.000538572	0	0.000103661	0.000171198	#NAME?		#NAME?	0	2.32528e-05	6.77514e-05	0	0	0	3.00683e-05	0	0	0	0	0	0.000225712	0
f__Coriobacteriaceae g__Enorma	1.15704e-05	0	0.000105322	0	0	0	0.000271333	0.000352665	0	2.31397e-06	0	0	0	6.19337e-05	0.000121803	#NAME?		#NAME?	0	1.36699e-05	3.54718e-05	0	0	0	3.43638e-05	0	0	0	0	0	0	0.000116005
f__Ruminococcaceae g__Anaerofilum	3.9918e-05	0	0	0	0	0	1.79346e-05	0	0.000451086	6.9419e-06	0	2.71889e-05	0	4.52558e-05	0.000128489	#NAME?		#NAME?	0	3.04791e-05	9.82723e-05	0	0	0	8.59095e-06	0	0.000326679	0	0	0	0	0
f__Ruminococcaceae g__Fournierella	0	0.000399756	3.7615e-05	0	0	0	1.79346e-05	0	0	6.9419e-06	0	1.4173e-05	0	3.97017e-05	0.000113968	#NAME?		#NAME?	0	8.95648e-05	0.000205714	0	0	0	0	0.000378364	0	0	0	0.000606848	0	0
f__Christensenellaceae g__Christensenella	0.000105291	0	0	0	0	0	3.06624e-05	2.71948e-05	0	0.00011512	0	9.45828e-05	0	3.10709e-05	4.61022e-05	#NAME?		#NAME?	0	2.57904e-05	8.13551e-05	0	0	0.000270808	1.28864e-05	0	0	0	0	0	0	0
f__Eggerthellaceae g__Senegalimassilia	0	0.00254317	0.0109865	0.00298005	0	0	0.00766329	0	0	0	0	0	0	0.00201442	0.00364421	#NAME?		#NAME?	0	0.000486786	0.00110701	0	0	0	0	0	0	0.00318979	0	0.00216486	0	0
f__Lachnospiraceae g__Sellimonas	0	0	0.000184892	0	0	0	0.00171738	0	0.00163348	2.14042e-05	0	0	0	0.00029643	0.00064652	#NAME?		#NAME?	0	2.14907e-05	6.0758e-05	0	0	0	0	0	0.000202025	0	0	0	0	3.43718e-05
f__Ruminococcaceae g__Phocea	2.37194e-05	5.467e-05	0	0	0	0	1.79346e-05	0	0	1.79332e-05	0	0	0	9.52143e-06	1.68058e-05	#NAME?		#NAME?	0	3.3997e-05	7.59371e-05	0	0	0.000171942	0	0	0.000202025	0	0	0	0	0
f__Butyricicoccaceae g__UCG-008	9.45882e-05	0	0	0.000124265	0	0.0176702	0	0	0	0	0	0	0	0.00149075	0.00509537	#NAME?		#NAME?	0	0.00132844	0.00420893	0	0	0	0	0	0	0	0.014007	0	0	0.000605803
f__Victivallaceae g__Victivallaceae	0	0	0	0	0	0	0.000886896	0.000304929	0	0	0	3.76017e-05	0	0.000102452	0.000261989	#NAME?		#NAME?	0	0.000158163	0.000484657	0	0.000124696	0	0.0016151	0	0	0	0	0	0	0
f__Lachnospiraceae g__UC5-1-2E3	1.56201e-05	0	0	0	0	0	0	0	0.000400901	7.1733e-05	0	0	0	4.06878e-05	0.000115304	#NAME?		#NAME?	0	5.00203e-05	0.000136924	0	0	0	0	9.67409e-05	0.000453483	0	0	0	0	0
f__Leuconostocaceae g__Leuconostoc	0	0.000132481	0	0	0	0	0	0	0.000261369	0	0	2.89244e-06	0	3.30618e-05	8.13277e-05	#NAME?		#NAME?	0	4.20275e-05	9.35338e-05	0	0	0	0	0	0	0.000225997	0	0	0	0.000236306
f__Lachnospiraceae g__Anaerosporobacter	0	0	0.000384831	0	0	0	0	0	0	0	0	0.00135598	0	0.000145067	0.000397061	#NAME?		#NAME?	0	2.52118e-05	5.82909e-05	0.000103209	0	0	0	0	0	0	0	0	0.000174121	0
f__Prevotellaceae g__Prevotellaceae_NK3B31_group	0	0	0	0	0	0	0	0.000167798	0	0.000637498	0	0	0	6.7108e-05	0.000185991	#NAME?		#NAME?	0	0.00135529	0.00345813	0	0.0112399	0	0.00366834	0	0	0	0	0	0	0
f__Hafniaceae g__Hafnia-Obesumbacterium	0	0	0	0	0.000155114	0	0	0	0	0	0	0	0	1.29262e-05	4.47776e-05	#NAME?		#NAME?	0	0.000100363	0.000264182	0	0	0	0.000867686	0	0	0	0	0	0	0.000236306
f__Yersiniaceae __	0	0	0	0	0.000112284	0	0	0	0	0	0	0	0	9.357e-06	3.24136e-05	#NAME?		#NAME?	0	1.40604e-05	3.5745e-05	0	0	0	3.86593e-05	0	0	0	0	0	0	0.000116005
f__Erysipelotrichaceae g__Faecalicoccus	0	0	0	0	0	0	0	0	0	0	0	0	0	0	0	#NAME?		#NAME?	0	0.00014748	0.000443517	0	0	0	0.000143898	0	0	0	0	0.00147839	0	0
f__Methanomethylophilaceae g__uncultured	0	0	0	0	0	0	0	0	0	0	0	0	0	0	0	#NAME?		#NAME?	0	0.000287259	0.00078826	0	0	0	0.00261165	0.000548198	0	0	0	0	0	0
f__Acidaminococcaceae g__Acidaminococcus	0	0	0	0.00117864	0	0.001428	0.03358	0.000118037	0	0	0	6.36337e-06	0	0.00302592	0.00963508	#NAME?		#NAME?	0	0.000572417	0.00189849	0	0	0	0	0	0	0	0	0.00629659	0	0
f__Enterobacteriaceae __	0.000442569	0	0	0	0	0	0	0.000865895	0.00106433	0	0.000641895	0	0	0.000251224	0.000396932	#NAME?		#NAME?	0	1.30817e-05	4.3387e-05	0	0	0	0.000143898	0	0	0	0	0	0	0
f__Lachnospiraceae g__Tuzzerella	0	2.25622e-05	0	0	6.74283e-05	0	0	0	0	2.31397e-06	0.00195306	0	0	0.000170447	0.000561725	#NAME?		#NAME?	0	3.59576e-05	0.000119258	0	0	0	0	0	0	0	0	0	0.000395534	0
f__Eggerthellaceae g__Enteroscipio	0.000132481	0	3.03814e-05	0	0	0	0	0	0	1.38838e-05	0	2.31395e-06	0	1.49217e-05	3.81392e-05	#NAME?		#NAME?	0	4.6501e-05	0.000154226	0	0	0	0	0	0.000511511	0	0	0	0	0
f__Eggerthellaceae g__Enterorhabdus	0.000886873	0	0	0.00184052	0	0	0.000220422	0	0	0	0	0	0	0.000245651	0.000563955	#NAME?		#NAME?	0	4.88122e-05	0.000161892	0	0	0	0.000536935	0	0	0	0	0	0	0
f__Atopobiaceae g__Coriobacteriaceae_UCG-002	0	0	0	0	0	0	0	2.71948e-05	0.00115281	1.38838e-05	0	0	0	9.94905e-05	0.000331815	#NAME?		#NAME?	0	1.75724e-05	5.82811e-05	0	0	0	0.000193296	0	0	0	0	0	0	0
f__Anaerovoracaceae g__Mogibacterium	4.62817e-05	0	0	0	0	0	0	0	0	6.9419e-06	0.000445599	0	0	4.15685e-05	0.000127925	#NAME?		#NAME?	0	0.000102791	0.000340921	0	0	0	0	0	0	0	0.00113071	0	0	0
f__Rikenellaceae g__Rikenellaceae_RC9_gut_group	0	0	0	0	0	0	0.00584842	0.00638789	0	0	0	0	0	0.00101969	0.00238426	#NAME?		#NAME?	0	7.89562e-05	0.000261868	0	0	0	0	0.000868518	0	0	0	0	0	0
f__Ruminococcaceae g__Harryflintia	0	0	0	0.000181329	0	0	0	0	0	0	0	6.36337e-06	0	1.5641e-05	5.22102e-05	#NAME?		#NAME?	0	1.25049e-05	4.14739e-05	0	0	0.000137553	0	0	0	0	0	0	0	0
f__Lactobacillaceae g__Pediococcus	0	0	0	0	0	0	1.79346e-05	0	0	1.79332e-05	0	0	0	2.98899e-06	6.98077e-06	#NAME?		#NAME?	0	1.99329e-05	6.61101e-05	0	0	0	0	0	0	0	0.000219262	0	0	0
f__Methanobacteriaceae g__Methanosphaera	0	0.00984985	0	0	0	0	0	0	0	0	0	0	0	0.000820821	0.00284341	#NAME?		#NAME?	0	0.000279453	0.000926842	0	0	0	0	0	0	0	0	0	0.00307399	0
f__Synergistaceae g__Synergistes	0	0	0	0	0	0	0	0.00766431	0	0	0	0	0	0.000638693	0.0022125	#NAME?		#NAME?	0	3.43968e-05	0.000114081	0	0	0	0	0.000378364	0	0	0	0	0	0
f__Erysipelatoclostridiaceae g__UCG-004	0	0.000118018	0	0	0	0	0	0	0	0	0	0	0	9.83481e-06	3.40688e-05	#NAME?		#NAME?	0	6.80068e-05	0.000225553	0	0	0	0	0	0	0	0	0	0.000748075	0
f__F082 g__F082	0	0	0	0	0	0	0	0	0	0	0	0	0	0	0	#NAME?		#NAME?	0	0.0122405	0.0405973	0	0	0	0.134646	0	0	0	0	0	0	0
f__Ruminococcaceae g__Caproiciproducens	0	0	0	0	0	0	0	0	0	0	0	0	0	0	0	#NAME?		#NAME?	0	1.13244e-05	3.75589e-05	0	0	0	0.000124569	0	0	0	0	0	0	0
f__Succinivibrionaceae g__Succinatimonas	0	0	0	0	0	0	0	0	0	0	0	0	0	0	0	#NAME?		#NAME?	0	0.000226879	0.000752474	0	0	0	0.00249567	0	0	0	0	0	0	0
f__Veillonellaceae g__uncultured	0	0	0	0	0	0	0	0	0	0	0	0	0	0	0	#NAME?		#NAME?	0	0.000601115	0.00199367	0	0	0	0	0	0	0	0.00661227	0	0	0
f__Peptostreptococcales-Tissierellales g__Peptoniphilus	0	1.15704e-05	0	0	0	0	0	2.71948e-05	0.000261369	7.1733e-05	0.00136534	0	0	0.000144767	0.000391615	#NAME?	*	#NAME?	0	0	0	0	0	0	0	0	0	0	0	0	0	0
f__Ethanoligenenaceae g__Acetanaerobacterium	1.56201e-05	1.15704e-05	0	0	0	0	0	0	0	6.36341e-05	0.00071121	1.76439e-05	0	6.83066e-05	0.000203284	#NAME?	*	#NAME?	0	0	0	0	0	0	0	0	0	0	0	0	0	0
f__Actinomycetaceae g__Varibaculum	0	0	0	0	0.000155114	0	0	0	0.000236711	0.00811624	0	1.4173e-05	0	0.000710187	0.00233357	#NAME?	*	#NAME?	0	0	0	0	0	0	0	0	0	0	0	0	0	0
f__Micrococcaceae g__Rothia	0.000283186	0	0.000112266	0	0	0	0	0	0	0.000304865	0.000892945	0	0	0.000132772	0.000264841	#NAME?	0.054	#NAME?	0	0	0	0	0	0	0	0	0	0	0	0	0	0
f__Fusobacteriaceae g__Fusobacterium	0	0	0	0	0	0	0	0	0.00019813	0.000134789	0.000956435	4.33866e-06	0	0.000107808	0.000275143	#NAME?	*	#NAME?	0	0	0	0	0	0	0	0	0	0	0	0	0	0
f__Peptostreptococcaceae g__Peptostreptococcus	1.15704e-05	0	0	0	0	0	0	0	0.00019813	1.79332e-05	0	2.31395e-06	0	1.91623e-05	5.66568e-05	#NAME?	*	#NAME?	0	0	0	0	0	0	0	0	0	0	0	0	0	0
f__Lachnospiraceae g__GCA-900066755	0	3.03722e-05	0	0	6.74283e-05	0	0	0	0	6.9419e-06	0	1.76439e-05	0	1.01989e-05	2.04058e-05	#NAME?	*	#NAME?	0	0	0	0	0	0	0	0	0	0	0	0	0	0
f__Peptostreptococcales-Tissierellales g__Finegoldia	0	0	4.39807e-05	0	0	0	0	0	0.000518386	0	0.00177482	0	0	0.000194766	0.000519217	#NAME?		#NAME?	0	0	0	0	0	0	0	0	0	0	0	0	0	0
f__Lachnospiraceae g__Lachnospiraceae	0	0	0	0	0	0	0	0	0.000236711	2.14042e-05	0.00103099	0	0	0.000107426	0.000298626	#NAME?		#NAME?	0	0	0	0	0	0	0	0	0	0	0	0	0	0
f__Atopobiaceae g__Atopobium	3.03724e-05	0	0	0	0	0	0	0	0	2.31397e-06	0.00110613	0	0	9.49016e-05	0.000318574	#NAME?		#NAME?	0	0	0	0	0	0	0	0	0	0	0	0	0	0
f__Erysipelotrichaceae g__Holdemanella	0	0	0	0.0548407	0	0.0274399	0	0	0	0	0	0	0	0.00685672	0.0170461	#NAME?		#NAME?	0	0	0	0	0	0	0	0	0	0	0	0	0	0
f__Hungateiclostridiaceae g__Ruminiclostridium	0	0	0	0	0	0.000514473	0	0.00135627	0	0	0	0	0	0.000155895	0.000405923	#NAME?		#NAME?	0	0	0	0	0	0	0	0	0	0	0	0	0	0
f__Veillonellaceae g__Megasphaera	2.05375e-05	0	0	0	0	0	0	0	0	0	0.00153076	0	0	0.000129275	0.000441393	#NAME?		#NAME?	0	0	0	0	0	0	0	0	0	0	0	0	0	0
f__Saccharimonadaceae g__TM7x	0	0	3.03814e-05	0	0	0	0	0	0	1.38838e-05	0	0	0	3.68877e-06	9.30545e-06	#NAME?		#NAME?	0	0	0	0	0	0	0	0	0	0	0	0	0	0
f__Peptostreptococcales-Tissierellales g__Fenollaria	0	1.85126e-05	0	0	0	0	0	0	0	4.33869e-06	0	0	0	1.90427e-06	5.37693e-06	#NAME?		#NAME?	0	0	0	0	0	0	0	0	0	0	0	0	0	0
f__Brevibacteriaceae g__Brevibacterium	0	0	0	0	0	0	0	0	0	2.31397e-06	0	2.89244e-06	0	4.33867e-07	1.02077e-06	#NAME?		#NAME?	0	0	0	0	0	0	0	0	0	0	0	0	0	0
f__Erysipelatoclostridiaceae g__Catenibacterium	0	0	0	0	0	0	0	0.0301978	0	0	0	0	0	0.00251649	0.00871736	#NAME?		#NAME?	0	0	0	0	0	0	0	0	0	0	0	0	0	0
f__Pasteurellaceae __	0	0	0	0	0	0	0	0	0	0	0.00234624	0	0	0.00019552	0.0006773	#NAME?		#NAME?	0	0	0	0	0	0	0	0	0	0	0	0	0	0
f__Lachnospiraceae g__Robinsoniella	0	0	0	0	0	0	0	0	0	0	0.00168337	0	0	0.000140281	0.000485948	#NAME?		#NAME?	0	0	0	0	0	0	0	0	0	0	0	0	0	0
f__Campylobacteraceae g__Campylobacter	0	0	0	0	0	0	0	0	0	0	0.0014032	0	0	0.000116933	0.000405069	#NAME?		#NAME?	0	0	0	0	0	0	0	0	0	0	0	0	0	0
f__Methanomassiliicoccaceae g__Methanomassiliicoccus	0	0	0	0	0	0	0	0.001277	0	0	0	0	0	0.000106417	0.000368638	#NAME?		#NAME?	0	0	0	0	0	0	0	0	0	0	0	0	0	0
f__Anaerovoracaceae __	0	0	0	0	0	0	0	0	0	0	0	0.00114946	0	9.57879e-05	0.000331819	#NAME?		#NAME?	0	0	0	0	0	0	0	0	0	0	0	0	0	0
f__Lachnospiraceae g__Lachnoanaerobaculum	0	0	0	0	0	0	0	0	0	0	0.000612771	0	0	5.10642e-05	0.000176892	#NAME?		#NAME?	0	0	0	0	0	0	0	0	0	0	0	0	0	0
f__Lachnospiraceae g__Oribacterium	0	0	0	0	0	0	0	0	0	0	0.000516661	0	0	4.30551e-05	0.000149147	#NAME?		#NAME?	0	0	0	0	0	0	0	0	0	0	0	0	0	0
f__Erysipelotrichaceae g__Erysipelotrichaceae	0	0	0	0	0	0	0	0.000507444	0	0	0	0	0	4.2287e-05	0.000146486	#NAME?		#NAME?	0	0	0	0	0	0	0	0	0	0	0	0	0	0
f__Neisseriaceae g__Neisseria	0	0	0	0	0	0	0	0	0	0	0.000445599	0	0	3.71332e-05	0.000128633	#NAME?		#NAME?	0	0	0	0	0	0	0	0	0	0	0	0	0	0
f__Veillonellaceae __	0	0	0	0	0	0	0	0	0	0	0.000445599	0	0	3.71332e-05	0.000128633	#NAME?		#NAME?	0	0	0	0	0	0	0	0	0	0	0	0	0	0
f__Peptostreptococcales-Tissierellales g__Anaerococcus	0	0	0	0	0	0	0	0	0	0.000419985	0	0	0	3.49988e-05	0.000121239	#NAME?		#NAME?	0	0	0	0	0	0	0	0	0	0	0	0	0	0
f__Peptostreptococcales-Tissierellales g__Parvimonas	0	0	0	0	0	0	0	0	0	0.000419985	0	0	0	3.49988e-05	0.000121239	#NAME?		#NAME?	0	0	0	0	0	0	0	0	0	0	0	0	0	0
f__Lachnospiraceae g__Butyrivibrio	0	0	0	0	0	0	0	0.000352665	0	0	0	0	0	2.93887e-05	0.000101806	#NAME?		#NAME?	0	0	0	0	0	0	0	0	0	0	0	0	0	0
f__Lachnospiraceae g__Anaerostignum	0	0	0	0	0	0.000198075	0	0	0	0	0	0	0	1.65063e-05	5.71793e-05	#NAME?		#NAME?	0	0	0	0	0	0	0	0	0	0	0	0	0	0
f__Corynebacteriaceae g__Lawsonella	0	0	0	0	0	0	0	0	0	4.39654e-05	0	0	0	3.66378e-06	1.26917e-05	#NAME?		#NAME?	0	0	0	0	0	0	0	0	0	0	0	0	0	0
f__Lachnospiraceae g__Lachnospiraceae_UCG-003	0	0	0	0	0	0	0	0	0	0	0	2.1404e-05	0	1.78367e-06	6.17882e-06	#NAME?		#NAME?	0	0	0	0	0	0	0	0	0	0	0	0	0	0
f__Actinomycetaceae g__F0332	0	0	0	0	0	0	0	0	0	0	0	1.27267e-05	0	1.06056e-06	3.67389e-06	#NAME?		#NAME?	0	0	0	0	0	0	0	0	0	0	0	0	0	0
f__Bifidobacteriaceae g__Alloscardovia	0	0	0	0	0	0	0	0	0	2.31397e-06	0	0	0	1.92831e-07	6.67985e-07	#NAME?		#NAME?	0	0	0	0	0	0	0	0	0	0	0	0	0	0
f__Saccharimonadaceae g__Saccharimonadaceae	0	0	0	0	0	0	0	0	0	0	0	2.31395e-06	0	1.92829e-07	6.6798e-07	#NAME?		#NAME?	0	0	0	0	0	0	0	0	0	0	0	0	0	0
